# Supplementary material for: Versatile, sensitive liquid chromatography mass spectrometry – Implementation of 10 μm OT columns suitable for small molecules, peptides and proteins
Source: Sci Rep. 2016 Nov 29;6:37507. doi: 10.1038/srep37507 (PMC5126632; doi:10.1038/srep37507)
Supplement: Supplementary Excel File [file srep37507-s2.xls]

## Sheet: Sheet1
Accession	Description	ΣCoverage	Σ# Proteins	Σ# Unique Peptides	Σ# Peptides	Σ# PSMs	Score A5	Coverage A5	# Peptides A5	# PSM A5	Score B5	Coverage B5	# Peptides B5	# PSM B5	Score C5	Coverage C5	# Peptides C5	# PSM C5	Score D5	Coverage D5	# Peptides D5	# PSM D5	# AAs	MW [kDa]	calc. pI
Q64737	Trifunctional purine biosynthetic protein adenosine-3 OS=Mus musculus GN=Gart PE=1 SV=3 - [PUR2_MOUSE]	0.8515	4	72	77	190	525.82	0.8515	74	159	18.74	0.0881	5	5	0	0.0089	1	1	64.13	0.2683	15	25	1010	107.4	6.68
P11499	Heat shock protein HSP 90-beta OS=Mus musculus GN=Hsp90ab1 PE=1 SV=3 - [HS90B_MOUSE]	0.8508	16	67	102	3054	113.76	0.3191	18	31	5195.14	0.7362	81	2122	1714.64	0.7956	91	864	87.77	0.3481	20	37	724	83.2	5.03
P58252	Elongation factor 2 OS=Mus musculus GN=Eef2 PE=1 SV=2 - [EF2_MOUSE]	0.838	20	73	80	1020	81.68	0.3357	19	29	1583.58	0.8054	73	732	361.77	0.5618	49	120	382.87	0.5804	40	139	858	95.3	6.83
A0A0A0MQN7	POU domain, class 6, transcription factor 1 (Fragment) OS=Mus musculus GN=Pou6f1 PE=4 SV=1 - [A0A0A0MQN7_MOUSE]	0.7813	1	1	1	7		0			0	0.7813	1	3	0	0.7813	1	4		0			32	3.6	9.99
P07901	Heat shock protein HSP 90-alpha OS=Mus musculus GN=Hsp90aa1 PE=1 SV=4 - [HS90A_MOUSE]	0.7804	24	61	96	2288	72.71	0.2428	15	22	3998.74	0.7149	85	1655	1142.16	0.7149	72	580	71.4	0.2892	19	31	733	84.7	5.01
Q01853	Transitional endoplasmic reticulum ATPase OS=Mus musculus GN=Vcp PE=1 SV=4 - [TERA_MOUSE]	0.7767	11	64	72	425	62.74	0.2667	14	25	965.43	0.7382	68	211	156.25	0.3747	25	48	357.62	0.696	50	141	806	89.3	5.26
Q99L75	Heat shock protein 4 OS=Mus musculus GN=Hspa4 PE=2 SV=1 - [Q99L75_MOUSE]	0.7634	7	72	80	239	653.39	0.7634	79	212	1.85	0.0476	2	2		0			38.62	0.2128	12	25	841	94	5.21
Q02053	Ubiquitin-like modifier-activating enzyme 1 OS=Mus musculus GN=Uba1 PE=1 SV=1 - [UBA1_MOUSE]	0.7335	3	62	65	284	625.43	0.7268	64	190	77.25	0.1285	10	19	5.18	0.0284	1	1	166.06	0.2968	21	74	1058	117.7	5.66
Q922D8	C-1-tetrahydrofolate synthase, cytoplasmic OS=Mus musculus GN=Mthfd1 PE=1 SV=4 - [C1TC_MOUSE]	0.7305	5	55	59	274	410.25	0.7209	56	134	83.43	0.2096	15	22	0	0.0342	2	2	342.04	0.4706	29	116	935	101.1	7.14
E9Q9J0	Ubiquitin-60S ribosomal protein L40 (Fragment) OS=Mus musculus GN=Uba52 PE=1 SV=1 - [E9Q9J0_MOUSE]	0.7292	21	6	7	22	30.64	0.7292	7	9	9.55	0.1875	1	2	29.09	0.3854	4	8	7.71	0.3229	2	3	96	10.9	7.97
H3BLC6	Protein lin-28 homolog A (Fragment) OS=Mus musculus GN=Lin28a PE=1 SV=1 - [H3BLC6_MOUSE]	0.7067	2	1	3	7	3.27	0.3067	1	1	15.1	0.48	2	6		0				0			75	8.1	9.38
Q8BGQ7	Alanine--tRNA ligase, cytoplasmic OS=Mus musculus GN=Aars PE=1 SV=1 - [SYAC_MOUSE]	0.6952	7	62	68	190	457.18	0.6539	63	142	38.33	0.1312	8	10	2.49	0.0413	2	3	86.32	0.2655	21	35	968	106.8	5.67
Q62318	Transcription intermediary factor 1-beta OS=Mus musculus GN=Trim28 PE=1 SV=3 - [TIF1B_MOUSE]	0.6643	2	57	63	810	811.07	0.6487	59	272	435.64	0.4101	33	167	104.12	0.3141	16	25	600.61	0.5312	42	346	834	88.8	5.77
P08113	Endoplasmin OS=Mus musculus GN=Hsp90b1 PE=1 SV=2 - [ENPL_MOUSE]	0.6584	8	34	49	262	14	0.1259	4	11	319.83	0.515	37	84	33.76	0.1434	10	28	366.33	0.5187	32	139	802	92.4	4.82
Q9Z1F9	SUMO-activating enzyme subunit 2 OS=Mus musculus GN=Uba2 PE=1 SV=1 - [SAE2_MOUSE]	0.6332	5	30	37	87	6.88	0.0893	3	3	157.61	0.5	23	43	96.7	0.4467	21	40	0	0.011	1	1	638	70.5	5.24
Q3UDI8	DNA helicase OS=Mus musculus GN=Mcm7 PE=2 SV=1 - [Q3UDI8_MOUSE]	0.6287	7	46	51	128	2.46	0.0473	2	2	101.89	0.3046	21	34	269.7	0.6134	48	91	0	0.0209	1	1	719	81.1	6.37
P20029	78 kDa glucose-regulated protein OS=Mus musculus GN=Hspa5 PE=1 SV=3 - [GRP78_MOUSE]	0.6107	10	45	50	161	3.3	0.0947	2	2	11.33	0.1191	6	6	492.64	0.6107	49	153		0			655	72.4	5.16
Q8BKC5	Importin-5 OS=Mus musculus GN=Ipo5 PE=1 SV=3 - [IPO5_MOUSE]	0.5998	5	40	46	128	284.72	0.5971	44	107	2.65	0.0246	2	2	19.42	0.0711	6	10	11.73	0.1048	5	9	1097	123.5	4.93
Q3V117	ATP-citrate synthase OS=Mus musculus GN=Acly PE=1 SV=1 - [Q3V117_MOUSE]	0.5995	9	57	63	136	311.9	0.574	60	115	0	0.0245	2	5	1.69	0.0627	4	5	25.38	0.1072	6	11	1101	120.7	7.44
P56399	Ubiquitin carboxyl-terminal hydrolase 5 OS=Mus musculus GN=Usp5 PE=1 SV=1 - [UBP5_MOUSE]	0.5897	4	35	39	106	166.11	0.5664	35	59	13.78	0.0571	3	3	0	0.0233	2	2	105.62	0.366	17	42	858	95.8	5.01
P26040	Ezrin OS=Mus musculus GN=Ezr PE=1 SV=3 - [EZRI_MOUSE]	0.5887	6	27	51	148	0	0.0154	1	1		0			310.53	0.587	50	147		0			586	69.4	6.1
P09405	Nucleolin OS=Mus musculus GN=Ncl PE=1 SV=2 - [NUCL_MOUSE]	0.5785	8	56	68	452	31.77	0.2405	12	16	239.88	0.4173	32	66	470.88	0.4965	47	234	228.34	0.4781	36	136	707	76.7	4.75
H3BKU8	Protein Gm20662 (Fragment) OS=Mus musculus GN=Gm20662 PE=4 SV=1 - [H3BKU8_MOUSE]	0.5714	2	1	1	1	0	0.5714	1	1		0				0				0			28	3.2	10.74
P26231	Catenin alpha-1 OS=Mus musculus GN=Ctnna1 PE=1 SV=1 - [CTNA1_MOUSE]	0.5662	3	37	51	148	135.74	0.3698	26	38	109.66	0.2936	19	28	0	0.0872	3	3	219.27	0.4525	40	79	906	100	6.23
O08810	116 kDa U5 small nuclear ribonucleoprotein component OS=Mus musculus GN=Eftud2 PE=1 SV=1 - [U5S1_MOUSE]	0.5654	8	27	32	63	105.41	0.5654	31	46	9.01	0.0113	2	13	4.41	0.0113	2	3	2.37	0.0113	1	1	971	109.3	5
A1BN54	Alpha actinin 1a OS=Mus musculus GN=Actn1 PE=1 SV=1 - [A1BN54_MOUSE]	0.5457	8	23	38	155	48.02	0.2773	15	30	67.48	0.2503	14	21	4.04	0.0248	2	6	223.45	0.5175	33	98	887	102.7	5.48
Q9JLK3	Calcium-binding protein 5 OS=Mus musculus GN=Cabp5 PE=1 SV=1 - [CABP5_MOUSE]	0.5434	2	1	3	16		0			0	0.4335	2	12	0	0.3121	2	4		0			173	19.7	4.45
Q61699	Heat shock protein 105 kDa OS=Mus musculus GN=Hsph1 PE=1 SV=2 - [HS105_MOUSE]	0.5373	12	44	48	131	359.38	0.5373	47	116	0	0.0093	1	1	0	0.0093	1	1	19.55	0.1014	7	13	858	96.3	5.53
Q78PY7	Staphylococcal nuclease domain-containing protein 1 OS=Mus musculus GN=Snd1 PE=1 SV=1 - [SND1_MOUSE]	0.5363	6	29	38	68	170.93	0.5088	35	60	4.54	0.0418	3	3	0	0.0582	2	2	4.71	0.0582	3	3	910	102	7.43
P25206	DNA replication licensing factor MCM3 OS=Mus musculus GN=Mcm3 PE=1 SV=2 - [MCM3_MOUSE]	0.5259	3	32	38	149	166.09	0.4052	28	56	74.34	0.1367	10	16	59.61	0.1946	11	16	156.38	0.3695	25	61	812	91.5	5.55
B9EKE9	Ddx3x protein OS=Mus musculus GN=Ddx3x PE=2 SV=1 - [B9EKE9_MOUSE]	0.5129	9	30	39	88	2.48	0.0212	1	1	5.29	0.0378	1	1	182.9	0.5023	38	85	2.19	0.0318	1	1	661	73	7.18
P57780	Alpha-actinin-4 OS=Mus musculus GN=Actn4 PE=1 SV=1 - [ACTN4_MOUSE]	0.5077	11	18	31	136	50.44	0.2533	11	18	153.56	0.3465	20	36	4.04	0.0373	2	2	146.5	0.4265	25	80	912	104.9	5.41
P49717	DNA replication licensing factor MCM4 OS=Mus musculus GN=Mcm4 PE=1 SV=1 - [MCM4_MOUSE]	0.5046	8	29	36	99	13.1	0.0696	4	6	246.82	0.4698	31	61	38	0.1462	10	13	43.41	0.1369	10	19	862	96.7	7.2
Q3TXS7	26S proteasome non-ATPase regulatory subunit 1 OS=Mus musculus GN=Psmd1 PE=1 SV=1 - [PSMD1_MOUSE]	0.5037	9	29	35	73	159.2	0.4869	31	56	0	0.0409	3	5		0			7.15	0.0703	4	12	953	105.7	5.39
Q8BQ03	DNA helicase OS=Mus musculus GN=Mcm5 PE=2 SV=1 - [Q8BQ03_MOUSE]	0.5014	4	27	38	81	0	0.0436	1	1	76.73	0.3134	22	35	107.36	0.327	27	44	0	0.0286	1	1	734	82.3	8.38
Q3TN94	Putative uncharacterized protein OS=Mus musculus GN=Qars PE=2 SV=1 - [Q3TN94_MOUSE]	0.5006	8	26	30	67	0	0.0142	1	1	69.37	0.3548	17	21	164.55	0.4529	26	45		0			775	87.5	7.43
G3XA10	Heterogeneous nuclear ribonucleoprotein U, isoform CRA_b OS=Mus musculus GN=Gm28062 PE=4 SV=1 - [G3XA10_MOUSE]	0.4893	9	2	44	258	382.11	0.4767	40	182	31.18	0.0794	6	13	26.1	0.0719	5	7	139.86	0.1791	13	56	793	86.8	5.92
Q3TWN5	Putative uncharacterized protein OS=Mus musculus GN=Hnrnpu PE=2 SV=1 - [Q3TWN5_MOUSE]	0.485	1	1	43	234	348.09	0.4725	39	173	24.12	0.0625	5	11	12.43	0.0488	3	4	105.87	0.155	11	46	800	87.9	6.07
P46935	E3 ubiquitin-protein ligase NEDD4 OS=Mus musculus GN=Nedd4 PE=1 SV=3 - [NEDD4_MOUSE]	0.4758	13	34	41	115	213.84	0.4543	39	90	2.5	0.0496	3	6	0	0.0304	4	6	8.24	0.0541	5	13	887	102.6	5.26
A2ARL3	Nucleus accumbens-associated protein 2 (Fragment) OS=Mus musculus GN=Nacc2 PE=1 SV=1 - [A2ARL3_MOUSE]	0.4706	1	1	1	1	0	0.4706	1	1		0				0				0			85	9.4	8.03
Q91VR5	ATP-dependent RNA helicase DDX1 OS=Mus musculus GN=Ddx1 PE=1 SV=1 - [DDX1_MOUSE]	0.4662	3	23	25	52	2.61	0.0257	1	1	29.36	0.1541	5	7	152.44	0.4405	23	44		0			740	82.4	7.21
Q9EQK5	Major vault protein OS=Mus musculus GN=Mvp PE=1 SV=4 - [MVP_MOUSE]	0.4599	6	17	20	56	80.47	0.446	19	35	7.79	0.0581	2	2	2.07	0.0139	1	1	52.34	0.1638	7	18	861	95.9	5.59
Q3ULM1	Putative uncharacterized protein OS=Mus musculus GN=Hspa8 PE=2 SV=1 - [Q3ULM1_MOUSE]	0.454	32	23	26	59	31.32	0.2843	9	9	36.32	0.2472	8	9	111.1	0.2488	20	35	2.85	0.126	4	6	619	68.1	5.45
Q3UUI8	Putative uncharacterized protein OS=Mus musculus GN=Gm10421 PE=2 SV=1 - [Q3UUI8_MOUSE]	0.4505	2	1	3	4	0	0.1319	1	1	2.19	0.3187	2	2	0	0.1758	1	1		0			91	10.1	12.07
Q9D4G5	Blood vessel epicardial substance OS=Mus musculus GN=Pop1 PE=1 SV=1 - [Q9D4G5_MOUSE]	0.4502	3	30	34	62	146.84	0.4502	32	54	6.68	0.0335	2	2	0	0.0108	1	1	6.59	0.0424	2	5	1015	114	9.33
Q8JZQ9	Eukaryotic translation initiation factor 3 subunit B OS=Mus musculus GN=Eif3b PE=1 SV=1 - [EIF3B_MOUSE]	0.4458	3	24	31	55	129.94	0.4259	28	49		0			2.26	0.0573	2	2	6.53	0.0585	4	4	803	91.3	5.02
P97311	DNA replication licensing factor MCM6 OS=Mus musculus GN=Mcm6 PE=1 SV=1 - [MCM6_MOUSE]	0.4446	4	23	29	70	32.99	0.2533	13	15	7.73	0.0487	4	5	6.55	0.0451	3	3	103.92	0.3569	23	47	821	92.8	5.45
Q99KI0	Aconitate hydratase, mitochondrial OS=Mus musculus GN=Aco2 PE=1 SV=1 - [ACON_MOUSE]	0.4346	1	30	34	94	2.2	0.0513	2	2	46.7	0.1603	6	11	269.87	0.4346	32	78	2.56	0.0423	2	3	780	85.4	7.93
A2AI22	1-acyl-sn-glycerol-3-phosphate acyltransferase beta (Fragment) OS=Mus musculus GN=Agpat2 PE=1 SV=1 - [A2AI22_MOUSE]	0.4341	2	1	2	2		0			0	0.2248	1	1		0			0	0.2093	1	1	129	14	10.13
Q5PR09	Ribosomal protein L32 OS=Mus musculus GN=Rpl32 PE=2 SV=1 - [Q5PR09_MOUSE]	0.4296	1	1	4	6	2.01	0.1259	1	1		0			0	0.1185	1	1	2.67	0.3111	3	4	135	15.9	11.41
H3BKN0	tRNA (cytosine(34)-C(5))-methyltransferase OS=Mus musculus GN=Nsun2 PE=1 SV=1 - [H3BKN0_MOUSE]	0.4252	5	14	21	53	2.9	0.0485	2	2	75.13	0.2604	14	22	5.02	0.036	2	11	30.27	0.2964	14	18	722	81.3	6.77
Q9JIK5	Nucleolar RNA helicase 2 OS=Mus musculus GN=Ddx21 PE=1 SV=3 - [DDX21_MOUSE]	0.4242	6	26	32	115	64.21	0.2797	17	22	101.8	0.2926	19	30	46.79	0.2056	13	16	117.78	0.3643	24	47	851	93.5	9.11
Q8R1B4	Eukaryotic translation initiation factor 3 subunit C OS=Mus musculus GN=Eif3c PE=1 SV=1 - [EIF3C_MOUSE]	0.4193	7	33	36	73	160.04	0.4193	36	57	3.77	0.0209	2	2	5.72	0.0252	2	3	28.36	0.0746	6	11	911	105.5	5.78
Q5SWD9	Pre-rRNA-processing protein TSR1 homolog OS=Mus musculus GN=Tsr1 PE=1 SV=1 - [TSR1_MOUSE]	0.4172	2	27	29	53	156.63	0.3935	28	51	0	0.0237	1	1		0			3.55	0.0137	1	1	803	92	6.99
Q8R050	Eukaryotic peptide chain release factor GTP-binding subunit ERF3A OS=Mus musculus GN=Gspt1 PE=1 SV=2 - [ERF3A_MOUSE]	0.4167	7	15	20	42		0			40.78	0.2642	9	12	83.68	0.2736	15	28	0	0.0204	1	2	636	68.6	5.21
Q3TI61	Putative uncharacterized protein OS=Mus musculus GN=Psmd2 PE=2 SV=1 - [Q3TI61_MOUSE]	0.4119	11	12	22	78	10.9	0.1101	3	4	125.52	0.2709	16	31	13.38	0.1256	5	7	106.98	0.2335	12	36	908	100.2	5.2
P08003	Protein disulfide-isomerase A4 OS=Mus musculus GN=Pdia4 PE=1 SV=3 - [PDIA4_MOUSE]	0.4044	2	33	39	91	0	0.0564	2	2	0	0.0157	1	1	244.51	0.3871	36	88		0			638	71.9	5.31
P10126	Elongation factor 1-alpha 1 OS=Mus musculus GN=Eef1a1 PE=1 SV=3 - [EF1A1_MOUSE]	0.4026	6	8	13	26	25.42	0.2641	8	9	28.49	0.2662	7	9	21.02	0.2013	6	6	1.8	0.0606	2	2	462	50.1	9.01
Q80V79	MutS homolog 2 (E. coli) OS=Mus musculus GN=Msh2 PE=2 SV=1 - [Q80V79_MOUSE]	0.3979	4	27	31	110	130.9	0.3679	25	46	49.37	0.1947	11	27	0	0.0289	2	2	88.93	0.2406	17	35	935	104.1	5.96
Q3TFE8	Putative uncharacterized protein OS=Mus musculus GN=Kpnb1 PE=2 SV=1 - [Q3TFE8_MOUSE]	0.3966	4	28	31	191	6.95	0.0709	4	7	322.63	0.3634	27	147	83.41	0.2411	18	30	17.81	0.0606	3	7	875	97.1	4.78
A1A4T2	Alpha glucosidase 2 alpha neutral subunit OS=Mus musculus GN=Ganab PE=2 SV=1 - [A1A4T2_MOUSE]	0.3913	4	26	30	131	220.29	0.3747	29	87	11.11	0.0476	3	4	8.22	0.0404	3	3	71.43	0.206	15	37	966	109.3	6.15
P52480	Pyruvate kinase PKM OS=Mus musculus GN=Pkm PE=1 SV=4 - [KPYM_MOUSE]	0.3879	7	14	17	33	17.62	0.2034	6	7	21.78	0.2072	8	9	51.45	0.2994	12	17		0			531	57.8	7.47
P99024	Tubulin beta-5 chain OS=Mus musculus GN=Tubb5 PE=1 SV=1 - [TBB5_MOUSE]	0.3851	8	2	10	21	40.59	0.3851	10	13	14.85	0.1329	3	3	16.6	0.1622	4	4	3.31	0.0338	1	1	444	49.6	4.89
Q8R055	DNA ligase OS=Mus musculus GN=Lig1 PE=2 SV=1 - [Q8R055_MOUSE]	0.3832	8	20	23	40	79.72	0.3766	22	36		0			0	0.0066	1	1	3.48	0.0568	2	3	916	102.2	6.81
A0A0G2JEJ3	Protein Frrs1 (Fragment) OS=Mus musculus GN=Frrs1 PE=4 SV=1 - [A0A0G2JEJ3_MOUSE]	0.3821	1	1	2	3	0	0.0732	1	2		0				0			0	0.3089	1	1	123	13.8	9.63
H6U1H4	Schizophrenia-and bipolar disorder-associated protein G72 isoform 9 OS=Mus musculus PE=2 SV=1 - [H6U1H4_MOUSE]	0.376	4	1	2	2		0			1.79	0.048	1	1		0			0	0.328	1	1	125	14.7	8.79
D3Z0T9	SH2B adapter protein 3 (Fragment) OS=Mus musculus GN=Sh2b3 PE=1 SV=6 - [D3Z0T9_MOUSE]	0.3688	5	1	3	3		0			2.59	0.2813	2	2	2.01	0.0875	1	1		0			160	17.7	10.61
Q3TA75	Putative uncharacterized protein (Fragment) OS=Mus musculus GN=Fxr2 PE=2 SV=1 - [Q3TA75_MOUSE]	0.3664	2	3	14	31	2.74	0.0275	1	1	31.41	0.3023	10	14	22.94	0.142	6	16		0			655	70.5	6.9
P60710	Actin, cytoplasmic 1 OS=Mus musculus GN=Actb PE=1 SV=1 - [ACTB_MOUSE]	0.36	48	8	9	19	16.26	0.2507	5	5	6.7	0.072	2	2	32.49	0.2293	7	10	4.51	0.0293	1	2	375	41.7	5.48
Q11011	Puromycin-sensitive aminopeptidase OS=Mus musculus GN=Npepps PE=1 SV=2 - [PSA_MOUSE]	0.3587	6	13	21	36	30.6	0.1826	9	10	4.24	0.0609	3	3	4.48	0.0315	2	3	34.24	0.2424	13	20	920	103.3	5.9
D3Z3E8	Putative helicase MOV-10 OS=Mus musculus GN=Mov10 PE=4 SV=1 - [D3Z3E8_MOUSE]	0.3576	7	19	25	44	84.75	0.3058	22	34	0	0.0388	1	2	0	0.0518	2	3	3.68	0.0647	3	5	1004	113.5	8.98
Q5RL55	ATP-binding cassette, sub-family F (GCN20), member 1 OS=Mus musculus GN=Abcf1 PE=2 SV=1 - [Q5RL55_MOUSE]	0.3553	35	20	24	56	139.71	0.3218	22	39	15.75	0.11	6	6	2.33	0.0478	3	4	10.83	0.1292	6	7	836	94.8	6.61
P07742	Ribonucleoside-diphosphate reductase large subunit OS=Mus musculus GN=Rrm1 PE=1 SV=2 - [RIR1_MOUSE]	0.3535	3	17	21	39	0	0.0265	1	1	48.71	0.2109	10	11	75.18	0.2437	14	25	2.57	0.0682	2	2	792	90.2	6.7
Q02248	Catenin beta-1 OS=Mus musculus GN=Ctnnb1 PE=1 SV=1 - [CTNB1_MOUSE]	0.3534	8	21	25	77	0	0.0653	2	2	205.32	0.3175	21	52	25.23	0.1204	7	8	32.29	0.1472	6	15	781	85.4	5.86
Z4YJV4	2-oxoglutarate dehydrogenase, mitochondrial OS=Mus musculus GN=Ogdh PE=1 SV=1 - [Z4YJV4_MOUSE]	0.3533	5	19	31	68	112.52	0.3258	29	55	5.37	0.0559	4	4		0			21.93	0.0893	6	9	1019	116	6.98
O35286	Pre-mRNA-splicing factor ATP-dependent RNA helicase DHX15 OS=Mus musculus GN=Dhx15 PE=1 SV=2 - [DHX15_MOUSE]	0.3509	7	18	23	49		0			59.79	0.2289	14	22	82.92	0.2994	17	26	0	0.0264	1	1	795	90.9	7.46
P68372	Tubulin beta-4B chain OS=Mus musculus GN=Tubb4b PE=1 SV=1 - [TBB4B_MOUSE]	0.3506	9	1	9	18	34.34	0.3506	9	12	18.32	0.173	4	4	8.17	0.0876	2	2		0			445	49.8	4.89
Q8C7S2	Putative uncharacterized protein OS=Mus musculus GN=Lima1 PE=2 SV=1 - [Q8C7S2_MOUSE]	0.3479	5	19	25	52	75.22	0.3134	23	30	15.77	0.0823	4	5	14.45	0.1248	7	11	9.05	0.0797	4	6	753	84	6.6
Q3TH46	Putative uncharacterized protein (Fragment) OS=Mus musculus GN=Rdx PE=2 SV=1 - [Q3TH46_MOUSE]	0.3455	8	6	24	64		0			0	0.0167	1	1	159.33	0.3288	23	63		0			657	76.8	8.72
Q8K0D5	Elongation factor G, mitochondrial OS=Mus musculus GN=Gfm1 PE=1 SV=1 - [EFGM_MOUSE]	0.3409	1	12	13	20		0				0			73	0.3409	13	20		0			751	83.5	6.92
G8JL40	Lysine-specific histone demethylase 1A (Fragment) OS=Mus musculus GN=Kdm1a PE=1 SV=1 - [G8JL40_MOUSE]	0.3382	4	13	16	35	91.96	0.3236	15	32	3.91	0.0205	1	1	0	0.0146	1	1	3.85	0.0205	1	1	683	75.5	6.8
Q9D174	SS18-like protein 2 OS=Mus musculus GN=Ss18l2 PE=3 SV=1 - [S18L2_MOUSE]	0.3377	1	1	1	1	3.36	0.3377	1	1		0				0				0			77	8.9	7.28
S4R2I0	F-box only protein 11 (Fragment) OS=Mus musculus GN=Fbxo11 PE=1 SV=1 - [S4R2I0_MOUSE]	0.3358	1	1	2	2		0				0			2.42	0.3358	2	2		0			137	15.2	8.51
Q4FJT0	Matr3 protein OS=Mus musculus GN=Matr3 PE=2 SV=1 - [Q4FJT0_MOUSE]	0.3333	15	10	18	26	61.86	0.2872	14	21	0	0.0343	3	3	0	0.0118	1	1	0	0.0118	1	1	846	94.6	6.25
P52479	Ubiquitin carboxyl-terminal hydrolase 10 OS=Mus musculus GN=Usp10 PE=1 SV=3 - [UBP10_MOUSE]	0.3283	2	14	16	28	85.37	0.3283	16	26	3.38	0.0227	1	1		0			0	0.0429	1	1	792	87	5.17
E9QN31	Probable 28S rRNA (cytosine-C(5))-methyltransferase OS=Mus musculus GN=Nop2 PE=1 SV=1 - [E9QN31_MOUSE]	0.3262	4	16	20	51	56.71	0.2922	16	22	20.62	0.1524	9	11	21.41	0.1788	11	12	7.45	0.0781	5	6	794	86.9	9.19
Q9JLI8	Squamous cell carcinoma antigen recognized by T-cells 3 OS=Mus musculus GN=Sart3 PE=1 SV=1 - [SART3_MOUSE]	0.3254	1	18	19	34	82.98	0.2859	18	31		0				0			2.34	0.0489	2	3	962	109.5	5.24
Q9D0R2	Threonine--tRNA ligase, cytoplasmic OS=Mus musculus GN=Tars PE=1 SV=2 - [SYTC_MOUSE]	0.3241	3	16	22	40		0			4.03	0.0512	2	2	111.4	0.2992	20	37	0	0.0166	1	1	722	83.3	7.36
Q68FL6	Methionine--tRNA ligase, cytoplasmic OS=Mus musculus GN=Mars PE=1 SV=1 - [SYMC_MOUSE]	0.3204	3	18	19	53	5.77	0.0244	1	2	87.26	0.2406	15	21		0			70.4	0.2395	13	30	902	101.4	7.14
Q3V3R1	Monofunctional C1-tetrahydrofolate synthase, mitochondrial OS=Mus musculus GN=Mthfd1l PE=1 SV=2 - [C1TM_MOUSE]	0.3193	1	16	21	51	45.03	0.2835	17	24	8.98	0.0819	4	4		0			81.94	0.0706	6	23	977	105.7	7.02
P97310	DNA replication licensing factor MCM2 OS=Mus musculus GN=Mcm2 PE=1 SV=3 - [MCM2_MOUSE]	0.3175	4	20	26	47	101.66	0.3053	25	40	1.86	0.0066	1	1		0			5.71	0.0575	4	6	904	102	5.72
Q9CSH3	Exosome complex exonuclease RRP44 OS=Mus musculus GN=Dis3 PE=1 SV=4 - [RRP44_MOUSE]	0.309	2	9	17	33	53.29	0.2599	12	22	8.14	0.0501	3	3	0	0.0167	2	3	9.09	0.118	5	5	958	108.8	7.53
E9PUD2	Dynamin-1-like protein OS=Mus musculus GN=Dnm1l PE=1 SV=1 - [E9PUD2_MOUSE]	0.309	3	9	13	18	0	0.0716	2	2		0			53.75	0.2374	11	16		0			712	79.5	7.08
Q9EP72	ER membrane protein complex subunit 7 OS=Mus musculus GN=Emc7 PE=1 SV=1 - [EMC7_MOUSE]	0.3071	1	1	2	3		0			0	0.1037	1	1		0			0	0.3071	2	2	241	26.3	9.23
Q810A7	ATP-dependent RNA helicase DDX42 OS=Mus musculus GN=Ddx42 PE=1 SV=3 - [DDX42_MOUSE]	0.3068	2	12	17	35	47.07	0.282	14	21	24.22	0.0958	6	9		0			2.2	0.1098	5	5	929	101.9	6.98
E9Q066	La-related protein 4 OS=Mus musculus GN=Larp4 PE=1 SV=1 - [E9Q066_MOUSE]	0.305	5	8	13	30	60.04	0.2187	11	21	10.6	0.1226	5	5		0			5.15	0.11	4	4	718	79.6	6.51
Q3V3M8	Putative uncharacterized protein OS=Mus musculus PE=2 SV=1 - [Q3V3M8_MOUSE]	0.3038	8	2	5	7	8.59	0.1646	3	3	0	0.2152	2	2		0			0	0.1392	1	2	316	34.4	5.26
S4R1W1	Glyceraldehyde-3-phosphate dehydrogenase OS=Mus musculus GN=Gm3839 PE=1 SV=1 - [S4R1W1_MOUSE]	0.3033	10	5	7	14	10.64	0.2492	5	6	11.93	0.1261	2	3	20.47	0.1622	4	5		0			333	35.8	8.03
Q61768	Kinesin-1 heavy chain OS=Mus musculus GN=Kif5b PE=1 SV=3 - [KINH_MOUSE]	0.3032	13	26	29	47	125.2	0.2897	27	44		0			0	0.0073	1	2	0	0.0062	1	1	963	109.5	6.44
Q8CEZ3	Putative uncharacterized protein (Fragment) OS=Mus musculus GN=Wdr46 PE=2 SV=1 - [Q8CEZ3_MOUSE]	0.303	6	1	2	2	2.28	0.202	1	1		0			0	0.101	1	1		0			99	11.4	10.54
Q8VIJ6	Splicing factor, proline- and glutamine-rich OS=Mus musculus GN=Sfpq PE=1 SV=1 - [SFPQ_MOUSE]	0.3019	5	14	20	61	3.32	0.0629	2	2	65.38	0.176	11	18	28.12	0.1073	6	10	70.88	0.2504	15	31	699	75.4	9.44
Q3TIJ5	Ribosome biogenesis protein BOP1 OS=Mus musculus GN=Bop1 PE=2 SV=1 - [Q3TIJ5_MOUSE]	0.2982	5	13	13	22	53.87	0.2982	12	18		0				0			6.27	0.067	4	4	731	83.1	8.63
Q6P5B5	Fragile X mental retardation syndrome-related protein 2 OS=Mus musculus GN=Fxr2 PE=1 SV=1 - [Q6P5B5_MOUSE]	0.2967	3	1	12	30	2.74	0.0267	1	1	40.04	0.2671	9	14	18.66	0.1053	5	15		0			674	74.2	6.23
Q8R3R1	Csde1 protein (Fragment) OS=Mus musculus GN=Csde1 PE=2 SV=1 - [Q8R3R1_MOUSE]	0.2961	12	12	21	37	0	0.0363	2	3	36.06	0.1843	10	15	34.77	0.1829	15	19		0			689	76.8	6.42
Q8R2W6	RNA binding motif protein 28 OS=Mus musculus GN=Rbm28 PE=2 SV=1 - [Q8R2W6_MOUSE]	0.296	1	1	10	22	1.7	0.142	4	6	29.18	0.118	4	7	4.05	0.074	2	3	13.22	0.1	3	6	500	56.3	9.64
Q6R5D5	Putative uncharacterized protein OS=Mus musculus PE=2 SV=1 - [Q6R5D5_MOUSE]	0.2931	1	1	1	45		0			0	0.2931	1	21	0	0.2931	1	1	0	0.2931	1	23	58	6.1	4.73
Q3U536	Putative uncharacterized protein OS=Mus musculus GN=Npm1 PE=2 SV=1 - [Q3U536_MOUSE]	0.2877	10	2	5	7	8.11	0.2397	4	4	5.15	0.1199	1	1	6.99	0.1678	2	2		0			292	32.5	4.77
Q3TXF9	Sodium/potassium-transporting ATPase subunit alpha OS=Mus musculus GN=Atp1a1 PE=2 SV=1 - [Q3TXF9_MOUSE]	0.2874	21	20	24	73	27.85	0.1818	12	17	100.82	0.2053	17	26	34.24	0.0929	10	12	48.12	0.2014	12	18	1023	112.9	5.39
Q61210	Rho guanine nucleotide exchange factor 1 OS=Mus musculus GN=Arhgef1 PE=1 SV=2 - [ARHG1_MOUSE]	0.2859	5	6	14	21	21.86	0.1793	9	10	21.95	0.1228	6	6	0	0.075	3	3	0	0.0402	1	2	920	102.7	5.6
Q570Z0	MKIAA4193 protein (Fragment) OS=Mus musculus GN=Hnrnpm PE=2 SV=1 - [Q570Z0_MOUSE]	0.2845	9	8	15	17	0	0.0142	1	1	0	0.01	1	1	29.96	0.2461	12	14	0	0.0142	1	1	703	75.1	8.85
O08528	Hexokinase-2 OS=Mus musculus GN=Hk2 PE=1 SV=1 - [HXK2_MOUSE]	0.2814	12	9	16	42	32.34	0.2366	13	16	11.64	0.0316	2	3	0	0.0174	1	3	57.59	0.1439	8	20	917	102.5	6.11
Q9DBR1	5'-3' exoribonuclease 2 OS=Mus musculus GN=Xrn2 PE=1 SV=1 - [XRN2_MOUSE]	0.2808	1	15	18	31	53.67	0.1998	13	18	20.39	0.1125	6	8		0			9.82	0.0484	3	5	951	108.6	7.59
Q9Z1X4	Interleukin enhancer-binding factor 3 OS=Mus musculus GN=Ilf3 PE=1 SV=2 - [ILF3_MOUSE]	0.2806	4	13	19	44	42.68	0.1002	5	11	51.14	0.1136	5	9	72.23	0.196	14	21	9.09	0.0367	2	3	898	96	8.76
P17742	Peptidyl-prolyl cis-trans isomerase A OS=Mus musculus GN=Ppia PE=1 SV=2 - [PPIA_MOUSE]	0.2805	5	1	2	2	0	0.2805	2	2		0				0				0			164	18	7.9
Q9Z315	U4/U6.U5 tri-snRNP-associated protein 1 OS=Mus musculus GN=Sart1 PE=1 SV=1 - [SNUT1_MOUSE]	0.2792	1	14	18	31	57.95	0.2519	16	20	0	0.0112	1	10	0	0.0161	1	1		0			806	90.8	5.82
A0JNY7	Eukaryotic translation initiation factor 4, gamma 2 OS=Mus musculus GN=Eif4g2 PE=2 SV=1 - [A0JNY7_MOUSE]	0.2792	9	13	16	31	2.09	0.0232	1	1	63.03	0.2163	11	19		0			12.87	0.1313	9	11	906	102.1	7.14
B7XGA6	Alkaline phosphatase OS=Mus musculus GN=Alpl PE=2 SV=1 - [B7XGA6_MOUSE]	0.2767	9	8	10	14	9.6	0.0363	1	2	16.96	0.1603	4	5	27.61	0.1527	7	7		0			524	57.4	6.92
P46460	Vesicle-fusing ATPase OS=Mus musculus GN=Nsf PE=1 SV=2 - [NSF_MOUSE]	0.2755	3	8	13	25	0	0.0511	2	2	0	0.082	3	10	36.5	0.1707	9	10	0	0.0228	1	3	744	82.6	6.95
Q8CGY8	UDP-N-acetylglucosamine--peptide N-acetylglucosaminyltransferase 110 kDa subunit OS=Mus musculus GN=Ogt PE=1 SV=2 - [OGT1_MOUSE]	0.2753	4	15	17	31	74.9	0.2753	17	29		0				0			2.6	0.0315	1	2	1046	116.9	6.7
P17182	Alpha-enolase OS=Mus musculus GN=Eno1 PE=1 SV=3 - [ENOA_MOUSE]	0.2742	6	4	6	8	20.32	0.1912	4	5	4.07	0.1267	2	2		0			0	0.0253	1	1	434	47.1	6.8
A0A0R4IZW5	Cadherin 1, isoform CRA_b OS=Mus musculus GN=Cdh1 PE=4 SV=1 - [A0A0R4IZW5_MOUSE]	0.2715	2	11	13	20	70.85	0.2523	12	16	7.73	0.0532	2	3	2.59	0.0147	1	1		0			884	98.2	4.84
Q3U716	Putative uncharacterized protein OS=Mus musculus GN=Cars PE=2 SV=1 - [Q3U716_MOUSE]	0.2714	4	12	14	21		0			2.51	0.0602	2	2	45.39	0.2714	13	19		0			748	85.5	6.76
P14094	Sodium/potassium-transporting ATPase subunit beta-1 OS=Mus musculus GN=Atp1b1 PE=1 SV=1 - [AT1B1_MOUSE]	0.2697	4	1	3	4	6	0.1546	2	3		0			0	0.1151	1	1		0			304	35.2	8.65
O88487	Cytoplasmic dynein 1 intermediate chain 2 OS=Mus musculus GN=Dync1i2 PE=1 SV=1 - [DC1I2_MOUSE]	0.2696	9	8	9	17		0				0			59.33	0.2696	9	17		0			612	68.4	5.29
P80317	T-complex protein 1 subunit zeta OS=Mus musculus GN=Cct6a PE=1 SV=3 - [TCPZ_MOUSE]	0.2674	6	4	8	13	1.93	0.2222	5	5	1.88	0.0132	1	1	3.74	0.0414	1	1	13.7	0.1714	5	6	531	58	7.08
G3UVV4	Hexokinase OS=Mus musculus GN=Hk1 PE=1 SV=1 - [G3UVV4_MOUSE]	0.265	21	10	19	30	41.38	0.2356	16	21	0	0.0076	1	1	2.68	0.0349	3	4	1.94	0.0316	3	4	917	101.8	6.67
Q6KAU1	MFLJ00037 protein (Fragment) OS=Mus musculus GN=Trabd PE=2 SV=1 - [Q6KAU1_MOUSE]	0.2647	2	1	2	2	0	0.1765	1	1		0				0			0	0.0882	1	1	136	15.2	6.65
Q3TYI7	Putative uncharacterized protein OS=Mus musculus GN=Gm10252 PE=2 SV=1 - [Q3TYI7_MOUSE]	0.2632	1	1	1	1		0				0				0			0	0.2632	1	1	57	6.3	10.77
A0A087WPD9	Protein 1700057G04Rik OS=Mus musculus GN=1700057G04Rik PE=4 SV=1 - [A0A087WPD9_MOUSE]	0.2628	2	1	2	2		0			0	0.109	1	1	2.34	0.1538	1	1		0			156	17.7	5.97
A3KFU5	Polyadenylate-binding protein OS=Mus musculus GN=Pabpc4 PE=1 SV=1 - [A3KFU5_MOUSE]	0.2599	10	8	12	30		0			0	0.0269	1	1	40.52	0.2155	10	28	0	0.0174	1	1	631	69.4	9.57
Q60865	Caprin-1 OS=Mus musculus GN=Caprin1 PE=1 SV=2 - [CAPR1_MOUSE]	0.2588	10	17	17	62	100.76	0.2574	16	32	76.15	0.1867	9	15	18.43	0.0891	5	6	17.33	0.0962	6	9	707	78.1	5.25
Q921N6	Probable ATP-dependent RNA helicase DDX27 OS=Mus musculus GN=Ddx27 PE=1 SV=3 - [DDX27_MOUSE]	0.2566	2	9	14	19	0	0.0237	1	1	45.88	0.1974	11	14	1.93	0.0184	1	1	0	0.0171	1	3	760	85.9	9.25
Q64727	Vinculin OS=Mus musculus GN=Vcl PE=1 SV=4 - [VINC_MOUSE]	0.2542	2	11	19	20	36.59	0.1979	15	15		0			0	0.031	2	3	0	0.0375	2	2	1066	116.6	6
A2A432	Cullin-4B OS=Mus musculus GN=Cul4b PE=1 SV=1 - [CUL4B_MOUSE]	0.2536	3	10	15	26	23.48	0.133	6	12	4.69	0.0392	3	3	15.68	0.0948	6	8	3.15	0.0247	2	3	970	110.6	8.37
Q03265	ATP synthase subunit alpha, mitochondrial OS=Mus musculus GN=Atp5a1 PE=1 SV=1 - [ATPA_MOUSE]	0.2514	2	2	6	15	5.12	0.2007	4	5	2.46	0.0922	2	2	3.76	0.0651	2	2	18.31	0.0615	1	6	553	59.7	9.19
O55143	Sarcoplasmic/endoplasmic reticulum calcium ATPase 2 OS=Mus musculus GN=Atp2a2 PE=1 SV=2 - [AT2A2_MOUSE]	0.25	5	15	22	60	6.36	0.0805	4	4	16.82	0.0987	7	35	52.67	0.1801	16	19	0	0.0316	2	2	1044	114.8	5.34
Q3U0V1	Far upstream element-binding protein 2 OS=Mus musculus GN=Khsrp PE=1 SV=2 - [FUBP2_MOUSE]	0.25	4	12	17	26	0	0.0187	1	1	12.43	0.0682	5	6	72.96	0.2072	14	19		0			748	76.7	7.33
Q9CZU3	Superkiller viralicidic activity 2-like 2 OS=Mus musculus GN=Skiv2l2 PE=1 SV=1 - [SK2L2_MOUSE]	0.25	6	16	20	36	99.45	0.1981	16	27	9.06	0.0654	5	5	1.6	0.0106	1	1	5.5	0.024	2	3	1040	117.6	6.4
Q9CU60	Putative uncharacterized protein (Fragment) OS=Mus musculus GN=Mgea5 PE=2 SV=1 - [Q9CU60_MOUSE]	0.2465	1	1	3	13	3	0.1721	2	2	7.48	0.0837	1	6	2.01	0.1581	2	2	0	0.0837	1	3	215	23.9	4.83
Q9D4H8	Cullin-2 OS=Mus musculus GN=Cul2 PE=1 SV=2 - [CUL2_MOUSE]	0.243	3	10	15	24	0	0.0295	1	1	3.6	0.0268	1	4	49.95	0.2389	14	19		0			745	86.8	7.01
A2AK85	Protein 6330409D20Rik OS=Mus musculus GN=6330409D20Rik PE=4 SV=1 - [A2AK85_MOUSE]	0.2407	1	1	1	24	0	0.2407	1	2	15.83	0.2407	1	9	2.8	0.2407	1	4	0	0.2407	1	9	162	18	9.85
D6REU8	Gamma-1-syntrophin OS=Mus musculus GN=Sntg1 PE=4 SV=1 - [D6REU8_MOUSE]	0.2406	4	1	2	2	0	0.2406	2	2		0				0				0			187	20.8	7.69
Q8K224	RNA cytidine acetyltransferase OS=Mus musculus GN=Nat10 PE=1 SV=1 - [NAT10_MOUSE]	0.2402	2	14	16	18	32.66	0.1982	14	16	0	0.0156	1	1	0	0.0264	1	1		0			1024	115.3	8.32
P98203	Armadillo repeat protein deleted in velo-cardio-facial syndrome homolog OS=Mus musculus GN=Arvcf PE=1 SV=2 - [ARVC_MOUSE]	0.238	2	5	11	18	14.57	0.1549	6	8	2.47	0.0333	2	2	1.72	0.0395	2	3	7.76	0.0509	2	5	962	105	6.64
Q8BNY6	Neuronal calcium sensor 1 OS=Mus musculus GN=Ncs1 PE=1 SV=3 - [NCS1_MOUSE]	0.2368	1	1	2	2	0	0.0789	1	1	2.72	0.1737	1	1		0				0			190	21.9	4.83
Q9JLE2	Gamma adducin (Fragment) OS=Mus musculus GN=Add3 PE=2 SV=1 - [Q9JLE2_MOUSE]	0.2364	7	1	4	4		0			4.9	0.1164	1	1		0			0	0.12	3	3	275	31.1	6.6
Q60902	Epidermal growth factor receptor substrate 15-like 1 OS=Mus musculus GN=Eps15l1 PE=1 SV=3 - [EP15R_MOUSE]	0.2359	1	7	11	12	12.67	0.1797	8	8	2.52	0.0474	2	2		0			2.12	0.032	2	2	907	99.2	5.02
Q9DBY8	Nuclear valosin-containing protein-like OS=Mus musculus GN=Nvl PE=1 SV=1 - [NVL_MOUSE]	0.2351	2	8	13	24	2.24	0.0211	1	1	18.27	0.0491	5	6	20.49	0.1111	7	7	11.39	0.1392	6	10	855	94.4	6.35
P29595	NEDD8 OS=Mus musculus GN=Nedd8 PE=1 SV=2 - [NEDD8_MOUSE]	0.2346	1	1	1	1		0				0			6	0.2346	1	1		0			81	9	7.25
Q8VDF2	E3 ubiquitin-protein ligase UHRF1 OS=Mus musculus GN=Uhrf1 PE=1 SV=2 - [UHRF1_MOUSE]	0.2327	2	7	14	18	2.52	0.0806	4	4	37.14	0.1445	8	11	2.42	0.0371	3	3		0			782	88.2	8.31
P29341	Polyadenylate-binding protein 1 OS=Mus musculus GN=Pabpc1 PE=1 SV=2 - [PABP1_MOUSE]	0.2327	12	7	15	19		0			0	0.1148	4	4	41.49	0.195	11	15		0			636	70.6	9.5
E9Q986	Catenin delta-1 OS=Mus musculus GN=Ctnnd1 PE=1 SV=1 - [E9Q986_MOUSE]	0.2325	19	10	14	24	5.96	0.0795	4	4	12.23	0.1229	8	8	12.7	0.0843	5	5	10.56	0.0554	3	7	830	92.4	7.15
Q3URN5	Putative uncharacterized protein OS=Mus musculus GN=Aatf PE=2 SV=1 - [Q3URN5_MOUSE]	0.2319	2	5	7	8		0				0			22.67	0.1882	6	7	0	0.0437	1	1	526	59.4	4.94
Q9CZD3	Glycine--tRNA ligase OS=Mus musculus GN=Gars PE=1 SV=1 - [SYG_MOUSE]	0.2318	2	10	13	22		0				0			50.95	0.214	12	21	0	0.0178	1	1	729	81.8	6.65
Q8K411	Presequence protease, mitochondrial OS=Mus musculus GN=Pitrm1 PE=1 SV=1 - [PREP_MOUSE]	0.2317	1	10	14	19	39.31	0.1911	11	15	0	0.0087	1	1	3.42	0.0319	2	3		0			1036	117.3	7.2
Q3UDD5	Putative uncharacterized protein OS=Mus musculus GN=Dpp3 PE=2 SV=1 - [Q3UDD5_MOUSE]	0.2317	8	7	11	18	0	0.0244	1	1		0			32.88	0.2073	10	17		0			738	82.9	5.38
Q9JJD8	Brain cDNA, clone MNCb-1272, similar to Mus musculus chaperonin subunit 2 (beta) (Cct2), mRNA OS=Mus musculus GN=Cct2 PE=2 SV=1 - [Q9JJD8_MOUSE]	0.2316	2	3	7	18	2.99	0.0984	3	3	4.72	0.0615	2	11	0	0.0492	2	3	2.74	0.0389	1	1	488	52.4	6.3
Q3TKH5	Putative uncharacterized protein (Fragment) OS=Mus musculus GN=Zcchc8 PE=2 SV=1 - [Q3TKH5_MOUSE]	0.2311	5	8	11	29	54.09	0.2183	9	24	11.03	0.0499	2	3	0	0.0243	1	1	5.86	0.0385	1	1	701	77	4.69
Q6NV99	Protein Haus6 OS=Mus musculus GN=Haus6 PE=1 SV=1 - [Q6NV99_MOUSE]	0.2304	6	8	12	21	25.88	0.1854	8	14		0			0	0.0096	1	1	10.13	0.0868	5	6	933	105.5	6.67
Q9D9P9	Putative uncharacterized protein OS=Mus musculus GN=Vps50 PE=2 SV=1 - [Q9D9P9_MOUSE]	0.2303	1	1	3	8	0	0.1837	2	2	0	0.0466	1	1	0	0.0466	1	5		0			343	39.9	7.52
Q9JIQ4	Transforming acidic coiled-coil containing protein 3b OS=Mus musculus GN=Tacc3 PE=2 SV=1 - [Q9JIQ4_MOUSE]	0.23	7	6	7	9	19.22	0.23	7	9		0				0				0			426	48.7	5.25
Q3TB10	Putative uncharacterized protein (Fragment) OS=Mus musculus GN=Icam1 PE=2 SV=1 - [Q3TB10_MOUSE]	0.2296	12	2	6	6	2.16	0.1137	3	3	0	0.0258	1	1	0	0.1094	2	2		0			466	51.3	6.46
Q6ZQ84	MKIAA0617 protein (Fragment) OS=Mus musculus GN=mKIAA0617 PE=3 SV=1 - [Q6ZQ84_MOUSE]	0.226	5	6	12	14		0			0	0.0328	1	1	20.17	0.1881	10	12	0	0.0164	1	1	792	91.2	8.68
E9Q1T9	Exportin-2 OS=Mus musculus GN=Cse1l PE=1 SV=1 - [E9Q1T9_MOUSE]	0.224	5	6	10	21	0	0.0328	1	1	9.08	0.0765	3	3	11.22	0.0481	4	5	18.78	0.129	5	12	915	103.8	6.05
Q3UT19	Putative uncharacterized protein OS=Mus musculus GN=Prpf3 PE=2 SV=1 - [Q3UT19_MOUSE]	0.224	3	13	19	32	0	0.019	1	1	36.84	0.1654	10	13	28.85	0.1728	10	16	3.17	0.041	2	2	683	77.2	9.57
A0A0A6YXC8	Protein enabled homolog OS=Mus musculus GN=Enah PE=1 SV=1 - [A0A0A6YXC8_MOUSE]	0.2233	7	5	6	7		0			3.06	0.0515	1	1	21.3	0.1718	5	6		0			524	58.3	8
P38647	Stress-70 protein, mitochondrial OS=Mus musculus GN=Hspa9 PE=1 SV=3 - [GRP75_MOUSE]	0.2224	1	12	12	26	8.89	0.0515	2	3	13.22	0.0766	4	5	45.73	0.2106	11	18		0			679	73.4	6.07
Q99MR6	Serrate RNA effector molecule homolog OS=Mus musculus GN=Srrt PE=1 SV=1 - [SRRT_MOUSE]	0.2217	4	8	11	16	45.09	0.1874	9	14		0			0	0.0149	1	1	0	0.0194	1	1	875	100.4	5.97
A0A0G2JE24	Ubiquitin-associated protein 2-like (Fragment) OS=Mus musculus GN=Ubap2l PE=1 SV=1 - [A0A0G2JE24_MOUSE]	0.22	10	1	1	2	2.24	0.22	1	2		0				0				0			50	5.8	7.43
O70551	SRSF protein kinase 1 OS=Mus musculus GN=Srpk1 PE=1 SV=2 - [SRPK1_MOUSE]	0.2191	8	6	10	15	2.96	0.0494	2	2	19.59	0.1019	7	8	2.03	0.0926	3	4	2.04	0.0123	1	1	648	73	6.19
A7MCT8	Sirt1 protein OS=Mus musculus GN=Sirt1 PE=2 SV=1 - [A7MCT8_MOUSE]	0.2188	3	3	5	6	11.38	0.2188	5	6		0				0				0			576	64.1	4.88
P35564	Calnexin OS=Mus musculus GN=Canx PE=1 SV=1 - [CALX_MOUSE]	0.2183	2	15	16	54	5.07	0.0508	2	3	134.71	0.2064	15	38	46.68	0.1235	5	13		0			591	67.2	4.64
F6RPJ9	Insulin-degrading enzyme (Fragment) OS=Mus musculus GN=Ide PE=1 SV=1 - [F6RPJ9_MOUSE]	0.2178	3	11	15	44	67.34	0.1733	10	29	6.08	0.0466	3	3	0	0.0091	1	1	12.74	0.0385	3	11	987	114.2	6.27
P17427	AP-2 complex subunit alpha-2 OS=Mus musculus GN=Ap2a2 PE=1 SV=2 - [AP2A2_MOUSE]	0.2175	4	4	10	32	11.64	0.1684	7	7	31.06	0.1258	5	7	0	0.0448	1	1	56.95	0.1055	5	17	938	104	6.93
P28660	Nck-associated protein 1 OS=Mus musculus GN=Nckap1 PE=1 SV=2 - [NCKP1_MOUSE]	0.2172	3	7	15	20	32.65	0.1649	11	16	0	0.0284	1	1		0			0	0.047	3	3	1128	128.7	6.62
P49135	TFIIH basal transcription factor complex helicase XPB subunit OS=Mus musculus GN=Ercc3 PE=2 SV=1 - [ERCC3_MOUSE]	0.2171	4	2	10	14	4.49	0.1047	4	4	21.17	0.0741	3	5	0	0.0294	2	3	0	0.0281	2	2	783	89.1	7.18
B2RXT3	Ogdhl protein OS=Mus musculus GN=Ogdhl PE=2 SV=1 - [B2RXT3_MOUSE]	0.2168	2	9	19	33	48.32	0.205	17	22	3.91	0.0416	3	3	0	0.0347	2	2	4.9	0.0297	3	6	1010	114.5	6.84
A2RRJ4	Exportin 5 OS=Mus musculus GN=Xpo5 PE=2 SV=1 - [A2RRJ4_MOUSE]	0.2168	3	9	13	15	30.63	0.1752	10	11	0	0.0108	1	1	0	0.0299	1	1	0	0.0108	1	2	1204	136.8	5.82
Q9DBE9	pre-rRNA processing protein FTSJ3 OS=Mus musculus GN=Ftsj3 PE=1 SV=1 - [SPB1_MOUSE]	0.216	1	14	15	22	39.41	0.099	6	11		0			35.36	0.1444	10	10	0	0.0131	1	1	838	95.5	8.38
P46061	Ran GTPase-activating protein 1 OS=Mus musculus GN=Rangap1 PE=1 SV=2 - [RAGP1_MOUSE]	0.2156	8	5	8	11	0	0.0272	1	1	15.02	0.1239	5	5	15.9	0.0985	3	4	0	0.0272	1	1	589	63.5	4.68
A0A0R4IZY0	Thimet oligopeptidase OS=Mus musculus GN=Thop1 PE=4 SV=1 - [A0A0R4IZY0_MOUSE]	0.2154	2	13	14	21		0			0	0.0247	1	1	59.24	0.1907	13	20		0			687	78	5.99
Q501J6	Probable ATP-dependent RNA helicase DDX17 OS=Mus musculus GN=Ddx17 PE=1 SV=1 - [DDX17_MOUSE]	0.2154	5	8	10	15		0				0			36.73	0.2154	9	14	0	0.0338	1	1	650	72.4	8.59
Q8BTJ9	Putative uncharacterized protein OS=Mus musculus GN=Slc3a2 PE=2 SV=1 - [Q8BTJ9_MOUSE]	0.2148	6	5	9	22	24.21	0.1958	7	9	20.45	0.1293	3	4	12.44	0.1654	6	7	8.43	0.0894	2	2	526	58.2	5.91
Q02257	Junction plakoglobin OS=Mus musculus GN=Jup PE=1 SV=3 - [PLAK_MOUSE]	0.2134	1	8	11	21	2.86	0.0671	3	3		0			46.87	0.1624	8	17	0	0.0242	1	1	745	81.7	6.14
F8WH96	Histidine triad nucleotide-binding protein 3 (Fragment) OS=Mus musculus GN=Hint3 PE=1 SV=1 - [F8WH96_MOUSE]	0.2134	1	1	1	1	0	0.2134	1	1		0				0				0			164	18.5	6.51
E9Q4V9	Nuclear pore complex protein Nup107 OS=Mus musculus GN=Nup107 PE=1 SV=1 - [E9Q4V9_MOUSE]	0.2132	5	1	11	15	9	0.079	6	6	3.4	0.0985	4	6	2.2	0.0703	3	3		0			924	106.4	5.43
Q62351	Transferrin receptor protein 1 OS=Mus musculus GN=Tfrc PE=1 SV=1 - [TFR1_MOUSE]	0.2123	2	3	9	27	16.97	0.0655	3	5	46.22	0.0891	4	11	6.32	0.0616	3	3	5.06	0.0747	3	8	763	85.7	6.57
Q3TZQ2	Putative uncharacterized protein OS=Mus musculus GN=Msn PE=2 SV=1 - [Q3TZQ2_MOUSE]	0.2114	3	1	17	55		0				0			130.45	0.2114	17	55		0			577	67.7	6.74
Q9JIF7	Coatomer subunit beta OS=Mus musculus GN=Copb1 PE=1 SV=1 - [COPB_MOUSE]	0.2099	1	2	10	22	0	0.0829	3	3	32.41	0.149	6	11	0	0.021	1	2	5.41	0.0965	4	6	953	107	6
Q3TVM1	Putative uncharacterized protein OS=Mus musculus GN=Sf3a1 PE=2 SV=1 - [Q3TVM1_MOUSE]	0.2086	2	10	12	15	48.92	0.1922	11	13		0			2.44	0.0114	1	1	0	0.0164	1	1	791	88.5	5.17
Q9QZE5	Coatomer subunit gamma-1 OS=Mus musculus GN=Copg1 PE=1 SV=1 - [COPG1_MOUSE]	0.2082	2	9	13	30	0	0.0606	4	4	75.74	0.1556	9	18	10.32	0.0572	3	3	18.34	0.087	5	5	874	97.5	5.35
P54103	DnaJ homolog subfamily C member 2 OS=Mus musculus GN=Dnajc2 PE=1 SV=2 - [DNJC2_MOUSE]	0.2077	8	11	12	22		0				0			59.36	0.2077	12	22		0			621	71.7	8.7
D6RJ72	WD repeat-containing protein 61 (Fragment) OS=Mus musculus GN=Wdr61 PE=1 SV=1 - [D6RJ72_MOUSE]	0.2056	4	1	2	3	1.78	0.2056	2	3		0				0				0			107	11.5	6.28
P17426	AP-2 complex subunit alpha-1 OS=Mus musculus GN=Ap2a1 PE=1 SV=1 - [AP2A1_MOUSE]	0.2047	2	4	12	24	13.42	0.1003	6	8	1.89	0.0164	1	1	1.6	0.0829	3	3	21.82	0.1075	6	12	977	107.6	7.03
E9PVC6	Eukaryotic translation initiation factor 4 gamma 1 OS=Mus musculus GN=Eif4g1 PE=1 SV=1 - [E9PVC6_MOUSE]	0.2041	30	12	21	39	32.32	0.1223	13	13	6.59	0.0676	5	5	2.25	0.0103	1	1	20.14	0.0676	8	20	1553	171.2	5.34
Q9DB15	39S ribosomal protein L12, mitochondrial OS=Mus musculus GN=Mrpl12 PE=1 SV=2 - [RM12_MOUSE]	0.204	1	1	3	6	2.09	0.0896	1	1		0			4.65	0.1144	2	3	0	0.1294	2	2	201	21.7	9.29
Q6NXV6	Usp4 protein (Fragment) OS=Mus musculus GN=Usp4 PE=2 SV=1 - [Q6NXV6_MOUSE]	0.204	10	7	14	16	22.74	0.154	10	11	2.99	0.0302	1	1		0			4.92	0.0635	4	4	961	108.1	5.6
E9PW15	Polycomb protein Suz12 OS=Mus musculus GN=Suz12 PE=1 SV=1 - [E9PW15_MOUSE]	0.2033	5	6	10	11	0	0.0292	1	1	13.23	0.1003	3	3	11.82	0.0543	4	5	2.08	0.0306	2	2	718	80.2	8.76
Q8BHL3	TBC1 domain family member 10B OS=Mus musculus GN=Tbc1d10b PE=1 SV=2 - [TB10B_MOUSE]	0.203	1	6	8	9	18.39	0.203	8	9		0				0				0			798	87.2	8.9
F6QYD2	Protein Dnajc21 (Fragment) OS=Mus musculus GN=Dnajc21 PE=1 SV=1 - [F6QYD2_MOUSE]	0.2026	3	2	5	7		0			0	0.0868	1	1	7.17	0.1158	4	5	0	0.0868	1	1	380	44.2	8.09
G3UWV7	26S proteasome non-ATPase regulatory subunit 11 (Fragment) OS=Mus musculus GN=Psmd11 PE=1 SV=1 - [G3UWV7_MOUSE]	0.2022	1	1	1	94		0			16.26	0.2022	1	81	0	0.2022	1	13		0			89	9.9	7.43
Q3U7R4	Putative uncharacterized protein OS=Mus musculus GN=Ddx24 PE=2 SV=1 - [Q3U7R4_MOUSE]	0.2019	6	8	11	13	27.24	0.2019	11	13		0				0				0			857	96.3	9.33
P70700	DNA-directed RNA polymerase I subunit RPA2 OS=Mus musculus GN=Polr1b PE=1 SV=2 - [RPA2_MOUSE]	0.2018	3	7	14	17	28.86	0.1374	11	12	0	0.0546	3	3	0	0.0291	2	2		0			1135	128.1	7.58
B1ATZ0	Hepatocyte growth factor-regulated tyrosine kinase substrate OS=Mus musculus GN=Hgs PE=1 SV=1 - [B1ATZ0_MOUSE]	0.201	9	4	6	8	11.12	0.158	5	5		0			0	0.0431	1	1	0	0.0431	1	2	766	85.7	7.47
Q8CJ53	Cdc42-interacting protein 4 OS=Mus musculus GN=Trip10 PE=1 SV=2 - [CIP4_MOUSE]	0.2007	1	9	11	17		0				0			49.39	0.1957	10	16	0	0.0398	1	1	603	68.4	5.9
Q3UDE2	Tubulin--tyrosine ligase-like protein 12 OS=Mus musculus GN=Ttll12 PE=1 SV=1 - [TTL12_MOUSE]	0.2003	2	5	9	12	0	0.0344	1	1	3.48	0.0955	2	2	21.72	0.1158	5	8	0	0.0469	1	1	639	74	5.63
Q9EPL8	Importin-7 OS=Mus musculus GN=Ipo7 PE=1 SV=2 - [IPO7_MOUSE]	0.1994	1	8	10	16	32.5	0.1724	9	15		0				0			0	0.027	1	1	1038	119.4	4.82
Q05BH6	Tcof1 protein (Fragment) OS=Mus musculus GN=Tcof1 PE=2 SV=1 - [Q05BH6_MOUSE]	0.1989	9	11	15	31	19.9	0.0816	4	5	39.48	0.1487	10	13	15.21	0.0728	4	7	9.05	0.0461	4	6	1237	126.3	9.29
Q3TJ43	Putative uncharacterized protein OS=Mus musculus GN=Vps35 PE=2 SV=1 - [Q3TJ43_MOUSE]	0.1985	5	4	12	18		0			6.22	0.0515	2	2	30.34	0.1055	9	13	0	0.0415	1	3	796	91.6	5.4
Q6ZQ38	Cullin-associated NEDD8-dissociated protein 1 OS=Mus musculus GN=Cand1 PE=1 SV=2 - [CAND1_MOUSE]	0.1984	2	6	11	18	16.66	0.1813	10	14	2.75	0.0122	1	1	2.92	0.0122	1	1	4.52	0.0244	2	2	1230	136.2	5.78
Q9CWJ9	Bifunctional purine biosynthesis protein PURH OS=Mus musculus GN=Atic PE=1 SV=2 - [PUR9_MOUSE]	0.1976	2	1	5	8	4.57	0.1284	4	4	2.08	0.1064	2	2	8.67	0.0287	1	2		0			592	64.2	6.76
D3Z0B9	Aldehyde dehydrogenase family 16 member A1 OS=Mus musculus GN=Aldh16a1 PE=1 SV=1 - [D3Z0B9_MOUSE]	0.1976	4	7	10	21	4.07	0.0557	2	6	0	0.065	2	3	22.29	0.0849	7	9	4.36	0.0119	1	3	754	79.4	6.25
Q8CGC6	RNA-binding protein 28 OS=Mus musculus GN=Rbm28 PE=1 SV=4 - [RBM28_MOUSE]	0.1973	2	1	10	21	1.7	0.0947	4	6	28.3	0.0787	4	6	4.05	0.0493	2	3	13.22	0.0667	3	6	750	84.2	9.54
Q3ULP8	Putative uncharacterized protein OS=Mus musculus GN=Pus7 PE=2 SV=1 - [Q3ULP8_MOUSE]	0.196	7	5	8	13		0			30.99	0.1516	5	7	7.49	0.1424	5	5	0	0.0168	1	1	653	73.8	5.87
Q99ME9	Nucleolar GTP-binding protein 1 OS=Mus musculus GN=Gtpbp4 PE=1 SV=3 - [NOG1_MOUSE]	0.1956	4	4	7	11	0	0.0852	2	2		0			16.02	0.1104	5	9		0			634	74.1	9.52
B7ZMW4	X99384 protein OS=Mus musculus GN=Pald1 PE=2 SV=1 - [B7ZMW4_MOUSE]	0.1953	5	3	9	11	0	0.0093	1	1	17.51	0.1523	6	7	0	0.0488	2	2	1.63	0.0186	1	1	860	96.8	6.58
Q8BFY9	Transportin-1 OS=Mus musculus GN=Tnpo1 PE=1 SV=2 - [TNPO1_MOUSE]	0.1949	5	7	12	44	2.79	0.0189	1	1	57.73	0.1826	11	31	25.1	0.0991	6	12		0			898	102.3	4.98
I6L9H1	Dishevelled 2, dsh homolog (Drosophila) OS=Mus musculus GN=Dvl2 PE=2 SV=1 - [I6L9H1_MOUSE]	0.1943	3	5	9	14		0			1.63	0.0299	1	1	19.81	0.1522	6	11	0	0.034	2	2	736	78.8	5.96
D6RDR5	Pre-mRNA-processing factor 39 OS=Mus musculus GN=Prpf39 PE=1 SV=1 - [D6RDR5_MOUSE]	0.1933	3	1	1	1		0				0			0	0.1933	1	1		0			150	17.4	4.65
Q3TL27	Putative uncharacterized protein OS=Mus musculus GN=Xpnpep1 PE=2 SV=1 - [Q3TL27_MOUSE]	0.1926	8	4	5	5	0	0.0541	1	1		0			13.14	0.1385	4	4		0			592	66	5.67
Q5F258	ARF GTPase-activating protein GIT1 OS=Mus musculus GN=Git1 PE=1 SV=1 - [Q5F258_MOUSE]	0.1919	3	6	9	17	3.84	0.0407	2	3	28.78	0.1511	7	9	5.97	0.0828	3	3	0	0.0407	2	2	761	84.1	6.74
Q7TS58	Antigen presenting cell lectin-like receptor A2 OS=Mus musculus GN=Clec4b1 PE=2 SV=1 - [Q7TS58_MOUSE]	0.1914	1	1	1	1		0			0	0.1914	1	1		0				0			209	24.2	7.08
B2RXU2	ESF1, nucleolar pre-rRNA processing protein, homolog (S. cerevisiae) OS=Mus musculus GN=Esf1 PE=2 SV=1 - [B2RXU2_MOUSE]	0.1905	3	5	9	10	19.21	0.1515	6	7		0				0			0	0.0533	3	3	845	98	5.05
Q60977	Tumor-associated glycoprotein E4 OS=Mus musculus GN=Pvr PE=2 SV=1 - [Q60977_MOUSE]	0.1904	4	1	4	7	3.03	0.0458	1	1	6.07	0.1542	3	4	6.19	0.0819	2	2		0			415	45.3	7.25
E9Q7N5	Ribosome-releasing factor 2, mitochondrial OS=Mus musculus GN=Gfm2 PE=1 SV=1 - [E9Q7N5_MOUSE]	0.1903	7	8	8	10		0				0			30.72	0.1903	8	10		0			741	82	6.32
P63038	60 kDa heat shock protein, mitochondrial OS=Mus musculus GN=Hspd1 PE=1 SV=1 - [CH60_MOUSE]	0.1902	3	5	9	20	20.52	0.1414	6	10	17.31	0.0873	4	4	23.95	0.0716	4	6		0			573	60.9	6.18
P28271	Cytoplasmic aconitate hydratase OS=Mus musculus GN=Aco1 PE=1 SV=3 - [ACOC_MOUSE]	0.1901	2	5	9	14	0	0.0326	1	1	18.46	0.0911	5	5	4.77	0.027	2	3	14.47	0.0664	2	5	889	98.1	7.5
Q5SUR0	Phosphoribosylformylglycinamidine synthase OS=Mus musculus GN=Pfas PE=1 SV=1 - [PUR4_MOUSE]	0.19	4	7	11	14	32.29	0.1085	7	10	0	0.0591	3	3	0	0.0224	1	1		0			1337	144.5	5.67
Q3TBQ1	Putative uncharacterized protein OS=Mus musculus GN=Krt80 PE=2 SV=1 - [Q3TBQ1_MOUSE]	0.19	2	1	2	24		0				0			0	0.0769	1	16	2.07	0.19	2	8	221	24.7	5.43
Q923B1	Lariat debranching enzyme OS=Mus musculus GN=Dbr1 PE=1 SV=2 - [DBR1_MOUSE]	0.1891	2	4	8	8	0	0.08	2	2		0			15.68	0.1091	6	6		0			550	62.3	5.22
Q3U0N4	Putative uncharacterized protein OS=Mus musculus GN=Taf1c PE=2 SV=1 - [Q3U0N4_MOUSE]	0.189	2	1	9	9	0	0.0371	2	2	10.29	0.1196	4	4	2.29	0.0203	1	1	2.85	0.0347	2	2	836	91.9	9.11
Q8BWZ3	N-alpha-acetyltransferase 25, NatB auxiliary subunit OS=Mus musculus GN=Naa25 PE=1 SV=1 - [NAA25_MOUSE]	0.1883	7	7	10	15	26.97	0.1718	8	11	6.36	0.036	3	3	0	0.0093	1	1		0			972	111.6	6.52
P52431	DNA polymerase delta catalytic subunit OS=Mus musculus GN=Pold1 PE=1 SV=2 - [DPOD1_MOUSE]	0.1882	5	2	14	46	16.01	0.1466	10	22	2.1	0.057	5	19		0			0	0.009	1	5	1105	123.7	7.61
Q8BK80	Lon protease homolog 2, peroxisomal OS=Mus musculus GN=Lonp2 PE=1 SV=1 - [Q8BK80_MOUSE]	0.1875	2	1	5	16		0			3.35	0.1644	4	15		0			0	0.0231	1	1	432	46.8	5.78
Q8CJG0	Protein argonaute-2 OS=Mus musculus GN=Ago2 PE=1 SV=3 - [AGO2_MOUSE]	0.1872	13	7	11	19		0			20.04	0.1256	8	10	13.44	0.0965	5	9		0			860	97.2	9.19
Q8C1S8	Putative uncharacterized protein OS=Mus musculus GN=Nhlrc2 PE=2 SV=1 - [Q8C1S8_MOUSE]	0.1872	3	2	5	6		0				0			11.95	0.0837	3	4	0	0.1035	2	2	454	48.4	5.14
Q3U1J4	DNA damage-binding protein 1 OS=Mus musculus GN=Ddb1 PE=1 SV=2 - [DDB1_MOUSE]	0.1868	3	13	18	36	68.94	0.1561	15	25	12.44	0.0509	3	5	2.03	0.0307	2	3	9.98	0.0158	1	3	1140	126.8	5.26
Q8BMS1	Trifunctional enzyme subunit alpha, mitochondrial OS=Mus musculus GN=Hadha PE=1 SV=1 - [ECHA_MOUSE]	0.1848	2	9	9	12		0				0			33.59	0.1848	9	12		0			763	82.6	9.14
P16332	Methylmalonyl-CoA mutase, mitochondrial OS=Mus musculus GN=Mut PE=1 SV=2 - [MUTA_MOUSE]	0.1845	5	3	6	7	0	0.0548	1	2		0			15.07	0.0869	3	3	0	0.0561	2	2	748	82.8	6.89
Q3UBH2	Putative uncharacterized protein OS=Mus musculus GN=Sf3b2 PE=2 SV=1 - [Q3UBH2_MOUSE]	0.1845	7	7	11	13	29.55	0.1412	8	8	3.35	0.0342	2	2	2.52	0.0353	2	2	0	0.008	1	1	878	98.2	5.58
Q6P5F9	Exportin-1 OS=Mus musculus GN=Xpo1 PE=1 SV=1 - [XPO1_MOUSE]	0.1839	3	10	13	30	65.67	0.1662	12	23	14.44	0.0682	3	3	0	0.0177	1	1	10.34	0.0514	2	3	1071	123	6.07
A7TZF0	Selection and upkeep of intraepithelial T-cells protein 3 OS=Mus musculus GN=Skint3 PE=2 SV=1 - [SKIT3_MOUSE]	0.1834	1	1	5	11	0	0.0546	1	1	4.45	0.1135	3	3	2.01	0.0699	2	2	0	0.0546	1	5	458	53	7.33
Q3TC46	Protein PAT1 homolog 1 OS=Mus musculus GN=Patl1 PE=1 SV=2 - [PATL1_MOUSE]	0.1831	1	1	6	8		0			8.15	0.0922	3	4	0	0.0909	3	3	0	0.0169	1	1	770	86.7	6.37
Q5DU47	MKIAA0148 protein (Fragment) OS=Mus musculus GN=Git2 PE=2 SV=1 - [Q5DU47_MOUSE]	0.1828	10	3	8	17	0	0.0499	2	2	3.92	0.0457	2	9	8.33	0.133	6	6		0			722	79.7	8.07
Q8C2N0	DNA polymerase OS=Mus musculus GN=Pold1 PE=2 SV=1 - [Q8C2N0_MOUSE]	0.1819	4	1	13	45	15.03	0.1403	9	21	2.1	0.057	5	19		0			0	0.009	1	5	1105	123.7	7.61
Q3U8I0	Putative uncharacterized protein OS=Mus musculus GN=Eif4a1 PE=2 SV=1 - [Q3U8I0_MOUSE]	0.1818	7	1	3	7	5.7	0.1399	2	3	4.39	0.0839	1	1	0	0.042	1	3		0			286	33	6.44
Q8C3H2	Putative uncharacterized protein OS=Mus musculus GN=Nnt PE=2 SV=1 - [Q8C3H2_MOUSE]	0.1817	10	4	6	6	15.4	0.1692	5	5	0	0.0125	1	1		0				0			721	75.9	7.97
O35218	Cleavage and polyadenylation specificity factor subunit 2 OS=Mus musculus GN=Cpsf2 PE=1 SV=1 - [CPSF2_MOUSE]	0.1816	4	3	6	13	13.02	0.1228	4	5	7.98	0.0793	3	5		0			6.58	0.0205	1	3	782	88.3	5.11
A2ASI2	Putative sodium-coupled neutral amino acid transporter 11 (Fragment) OS=Mus musculus GN=Slc38a11 PE=4 SV=1 - [A2ASI2_MOUSE]	0.1813	5	1	3	6	10.12	0.0507	1	4	0	0.0853	1	1	0	0.096	1	1		0			375	41	6.84
Q91YR7	Pre-mRNA-processing factor 6 OS=Mus musculus GN=Prpf6 PE=1 SV=1 - [PRP6_MOUSE]	0.1807	1	3	11	16	11.34	0.1222	5	7		0			4.42	0.0425	3	3	4.08	0.051	5	6	941	106.7	8.09
E9Q1S3	Protein transport protein Sec23A OS=Mus musculus GN=Sec23a PE=1 SV=1 - [E9Q1S3_MOUSE]	0.1807	3	5	7	13		0			0	0.0503	1	1	23.2	0.1196	5	11	2.61	0.0272	1	1	736	82.9	7.46
Q5QNU0	Nucleoporin 88, isoform CRA_b OS=Mus musculus GN=Nup88 PE=2 SV=1 - [Q5QNU0_MOUSE]	0.1806	6	6	9	13	0	0.0741	2	3	0	0.0391	1	1	23.12	0.0916	6	7	0	0.0391	1	2	742	83.6	6.1
Q3V222	Putative uncharacterized protein (Fragment) OS=Mus musculus GN=Sec24c PE=2 SV=1 - [Q3V222_MOUSE]	0.1781	5	4	7	9	15.71	0.1407	6	7	2.49	0.0374	1	1		0			2.69	0.0237	1	1	803	89.3	6.3
J9JDU9	cAMP-dependent protein kinase catalytic subunit alpha isoform (Fragment) OS=Mus musculus GN=Prkaca PE=2 SV=1 - [J9JDU9_MOUSE]	0.1778	2	1	2	2	2.45	0.0889	1	1		0				0			0	0.0889	1	1	180	20.5	9.44
Q8K366	Exosc10 protein OS=Mus musculus GN=Exosc10 PE=1 SV=1 - [Q8K366_MOUSE]	0.1775	9	5	8	15	30.3	0.1578	6	11	4.11	0.0278	1	1	0	0.0139	1	1	0	0.0394	2	2	862	98.1	8.29
Q6A068	Cell division cycle 5-like protein OS=Mus musculus GN=Cdc5l PE=1 SV=2 - [CDC5L_MOUSE]	0.1771	2	6	12	19	10.04	0.0686	5	5	5.65	0.0312	2	2		0			16.32	0.1459	8	12	802	92.1	8.02
Q3UEE7	Putative uncharacterized protein OS=Mus musculus GN=Apoe PE=2 SV=1 - [Q3UEE7_MOUSE]	0.1768	1	1	2	2	0	0.1768	2	2		0				0				0			311	35.9	5.68
Q3TIS3	Putative uncharacterized protein OS=Mus musculus GN=Sec23b PE=2 SV=1 - [Q3TIS3_MOUSE]	0.176	9	4	7	19		0			2.59	0.0287	1	1	26.07	0.176	7	18		0			767	86.4	6.96
Q9EQM6	Microprocessor complex subunit DGCR8 OS=Mus musculus GN=Dgcr8 PE=1 SV=2 - [DGCR8_MOUSE]	0.1759	1	4	5	5	9.05	0.1488	4	4	0	0.0272	1	1		0				0			773	86.3	6.06
A0A0J9YU01	Protein Gm7792 OS=Mus musculus GN=Gm7792 PE=4 SV=1 - [A0A0J9YU01_MOUSE]	0.1746	9	1	3	5	0	0.0187	1	1	0	0.0187	1	1		0			0	0.1559	2	3	481	55	8.82
Q8BI42	Putative uncharacterized protein OS=Mus musculus GN=Hnrnpl PE=2 SV=1 - [Q8BI42_MOUSE]	0.1733	4	1	3	3		0				0			1.63	0.0851	2	2	0	0.0881	1	1	329	34.7	7.69
Q63811	Calcineurin subunit B type 2 OS=Mus musculus GN=Ppp3r2 PE=1 SV=3 - [CANB2_MOUSE]	0.1732	1	1	2	2	0	0.0335	1	1	0	0.1397	1	1		0				0			179	20.6	4.79
P29754	Type-1A angiotensin II receptor OS=Mus musculus GN=Agtr1a PE=1 SV=1 - [AGTRA_MOUSE]	0.1727	1	1	3	3	0	0.0975	1	1	0	0.0362	1	1	0	0.039	1	1		0			359	40.8	9.35
P54731	FAS-associated factor 1 OS=Mus musculus GN=Faf1 PE=1 SV=2 - [FAF1_MOUSE]	0.1726	1	6	8	9		0			0	0.0293	2	2	21.84	0.1556	7	7		0			649	73.8	4.86
Q3TQL4	Putative uncharacterized protein (Fragment) OS=Mus musculus GN=Immt PE=2 SV=1 - [Q3TQL4_MOUSE]	0.1723	11	7	9	12		0			0	0.0103	1	1	22.83	0.1105	7	10	0	0.0515	1	1	679	75.4	6.76
Q3UHS1	Putative uncharacterized protein OS=Mus musculus GN=M5C1000I18Rik PE=2 SV=1 - [Q3UHS1_MOUSE]	0.1721	1	1	2	7	1.89	0.1721	2	3	0	0.0574	1	2	2.23	0.1721	2	2		0			122	12.4	11.9
Q9DBR7	Protein phosphatase 1 regulatory subunit 12A OS=Mus musculus GN=Ppp1r12a PE=1 SV=2 - [MYPT1_MOUSE]	0.172	2	3	9	9	11.61	0.0836	5	5	8.65	0.068	2	2	0	0.0078	1	1	2.4	0.0126	1	1	1029	114.9	5.49
Q3UIQ2	Putative uncharacterized protein OS=Mus musculus GN=Ndufs1 PE=2 SV=1 - [Q3UIQ2_MOUSE]	0.1719	7	7	9	18		0			2.4	0.0261	1	1	41.12	0.1458	8	17		0			727	79.7	5.72
Q8CGK3	Lon protease homolog, mitochondrial OS=Mus musculus GN=Lonp1 PE=1 SV=2 - [LONM_MOUSE]	0.1718	3	8	12	18	16.32	0.1106	5	7	11.9	0.0537	3	3		0			14.75	0.0759	7	8	949	105.8	6.57
Q7TSB1	Fucokinase, isoform CRA_a OS=Mus musculus GN=Fuk PE=2 SV=1 - [Q7TSB1_MOUSE]	0.1708	4	3	7	7	8.96	0.0805	3	3	0	0.0147	1	1	2.24	0.0196	1	1	0	0.0559	2	2	1019	110.8	6.3
Q6P9P6	Kinesin-like protein KIF11 OS=Mus musculus GN=Kif11 PE=1 SV=1 - [KIF11_MOUSE]	0.1692	1	4	9	10	8.31	0.0589	4	4	0	0.0152	1	1	2.96	0.0314	2	2	0	0.0637	2	3	1052	118	6
Q00PI9	Heterogeneous nuclear ribonucleoprotein U-like protein 2 OS=Mus musculus GN=Hnrnpul2 PE=1 SV=2 - [HNRL2_MOUSE]	0.1691	2	8	8	13	34.95	0.1691	8	13		0				0				0			745	84.9	4.89
Q9CRS5	Putative uncharacterized protein (Fragment) OS=Mus musculus GN=Ewsr1 PE=2 SV=1 - [Q9CRS5_MOUSE]	0.1682	6	3	4	4		0				0			10.39	0.1682	4	4		0			333	34.6	9.95
Q99PL5	Ribosome-binding protein 1 OS=Mus musculus GN=Rrbp1 PE=1 SV=2 - [RRBP1_MOUSE]	0.1676	4	9	19	48	19	0.0598	6	8	50.2	0.0997	9	13	8.11	0.0667	8	18	8.3	0.0692	7	9	1605	172.8	9.33
Q9R069	Basal cell adhesion molecule OS=Mus musculus GN=Bcam PE=1 SV=1 - [BCAM_MOUSE]	0.1672	4	2	5	9	0	0.0289	1	1	5.55	0.0354	1	1	14.55	0.1383	4	7		0			622	67.6	6.25
Q8VHK9	ATP-dependent RNA helicase DHX36 OS=Mus musculus GN=Dhx36 PE=1 SV=2 - [DHX36_MOUSE]	0.1668	3	6	9	16	31.69	0.1199	7	10	10.74	0.0809	3	3	2.2	0.016	1	1	2.57	0.0569	2	2	1001	113.8	8.29
Q3UWN7	Putative uncharacterized protein (Fragment) OS=Mus musculus GN=Atp6ap1 PE=2 SV=1 - [Q3UWN7_MOUSE]	0.1667	8	1	3	4		0				0			0	0.1349	2	2	0	0.0317	1	2	378	41.8	5.96
Q9JJ89	Coiled-coil domain-containing protein 86 OS=Mus musculus GN=Ccdc86 PE=1 SV=2 - [CCD86_MOUSE]	0.1643	1	6	10	15		0			0	0.0563	2	3	17.08	0.1643	10	12		0			426	46.5	9.64
F6YIY0	Protein YIPF (Fragment) OS=Mus musculus GN=Yipf3 PE=1 SV=1 - [F6YIY0_MOUSE]	0.1642	3	1	2	3	0	0.1642	2	3		0				0				0			201	22.4	8.47
Q7TQG1	Pleckstrin homology domain-containing family A member 6 OS=Mus musculus GN=Plekha6 PE=1 SV=1 - [PKHA6_MOUSE]	0.1637	7	1	10	12	4.74	0.0605	3	3	0	0.0153	1	1	1.7	0.0673	4	6	0	0.0205	2	2	1173	131.3	8.97
P68373	Tubulin alpha-1C chain OS=Mus musculus GN=Tuba1c PE=1 SV=1 - [TBA1C_MOUSE]	0.1626	13	5	5	15	27.14	0.1626	5	8	10.17	0.0445	2	3	8.73	0.0445	2	2	4.7	0.0445	2	2	449	49.9	5.1
Q3U4K3	Putative uncharacterized protein (Fragment) OS=Mus musculus GN=Ndufv3 PE=2 SV=1 - [Q3U4K3_MOUSE]	0.162	6	1	6	14	7	0.1166	4	4	0	0.0454	1	5	0	0.0454	2	4	2.94	0.041	1	1	463	49.9	8.97
Q9DBT5	AMP deaminase 2 OS=Mus musculus GN=Ampd2 PE=1 SV=1 - [AMPD2_MOUSE]	0.1617	2	3	7	7	0	0.0727	3	3	11.34	0.0677	3	3	0	0.0213	1	1		0			798	92	6.23
Q80TX7	MKIAA0567 protein (Fragment) OS=Mus musculus GN=mKIAA0567 PE=4 SV=1 - [Q80TX7_MOUSE]	0.1616	6	6	7	12	2.27	0.0157	1	1	35.92	0.1459	6	8	0	0.0294	1	1	0	0.0577	2	2	953	110.3	7.42
Q5D052	Homer homolog 1 (Drosophila), isoform CRA_a OS=Mus musculus GN=Homer1 PE=2 SV=1 - [Q5D052_MOUSE]	0.1613	5	1	2	2		0			2.01	0.1613	2	2		0				0			186	20.9	7.62
Q9CV17	Putative uncharacterized protein (Fragment) OS=Mus musculus GN=Krt24 PE=2 SV=1 - [Q9CV17_MOUSE]	0.1612	2	1	3	3	2.79	0.0559	1	1		0				0			0	0.1053	2	2	304	33.9	4.73
Q922Q2	Serine/threonine-protein kinase RIO1 OS=Mus musculus GN=Riok1 PE=1 SV=2 - [RIOK1_MOUSE]	0.1605	1	3	7	8	2.3	0.0476	2	2	0	0.0123	1	1	13.79	0.0917	3	4	0	0.0194	1	1	567	64.9	6.57
Q3UGW8	Putative uncharacterized protein (Fragment) OS=Mus musculus GN=Aldh18a1 PE=2 SV=1 - [Q3UGW8_MOUSE]	0.1593	4	2	6	6	0	0.0455	2	2	0	0.0484	1	1	7.98	0.0654	3	3		0			703	76.9	7.65
P63101	14-3-3 protein zeta/delta OS=Mus musculus GN=Ywhaz PE=1 SV=1 - [1433Z_MOUSE]	0.1592	1	1	4	51		0			1.6	0.0816	2	41	1.79	0.0449	1	8	2.54	0.0776	2	2	245	27.8	4.79
Q9JJ33	Guanine nucleotide binding protein, alpha stimulating, extra large (Fragment) OS=Mus musculus GN=Gnas PE=2 SV=1 - [Q9JJ33_MOUSE]	0.1592	3	1	2	2		0			0	0.1019	1	1	0	0.0573	1	1		0			157	18.2	9.25
P47911	60S ribosomal protein L6 OS=Mus musculus GN=Rpl6 PE=1 SV=3 - [RL6_MOUSE]	0.1588	3	1	4	8	0	0.0574	1	4	3.97	0.0405	1	2	2.01	0.098	2	2		0			296	33.5	10.7
A0A068BFR6	Kinesin-like protein OS=Mus musculus GN=Kifc1 PE=2 SV=1 - [A0A068BFR6_MOUSE]	0.1588	7	2	4	5		0			0	0.1142	2	3	6.76	0.0445	2	2		0			674	74.1	8.72
Q8K3H0	DCC-interacting protein 13-alpha OS=Mus musculus GN=Appl1 PE=1 SV=1 - [DP13A_MOUSE]	0.1584	2	6	6	10		0				0			27.16	0.1584	6	10		0			707	79.3	5.41
E9QAT0	Fragile X mental retardation protein 1 homolog OS=Mus musculus GN=Fmr1 PE=1 SV=1 - [E9QAT0_MOUSE]	0.1579	11	3	7	8	0	0.0849	2	2	3.81	0.0238	1	1	17.08	0.0968	5	5		0			589	66.1	8.53
A2AEW9	GRIP1-associated protein 1 OS=Mus musculus GN=Gripap1 PE=1 SV=1 - [A2AEW9_MOUSE]	0.1578	7	2	8	8	1.64	0.0278	2	2	8.55	0.0884	3	3	0	0.0556	3	3		0			792	90.7	5.17
P0CG14	Chromosome transmission fidelity protein 8 homolog isoform 2 OS=Mus musculus GN=Chtf8 PE=2 SV=1 - [CTF8A_MOUSE]	0.1576	1	1	4	20	2.79	0.0244	1	1	10.41	0.075	3	6	11.41	0.1069	2	12	1.76	0.0263	1	1	533	52.2	12.32
Q3UVI9	Putative uncharacterized protein OS=Mus musculus GN=Abcf2 PE=2 SV=1 - [Q3UVI9_MOUSE]	0.1576	2	8	10	17	2.15	0.0159	1	1		0			44.16	0.1417	9	16		0			628	71.8	7.05
Q78QY6	Putative uncharacterized protein OS=Mus musculus GN=Atg4d PE=2 SV=1 - [Q78QY6_MOUSE]	0.1571	1	1	1	1		0			2.53	0.1571	1	1		0				0			140	15.3	9.92
P32037	Solute carrier family 2, facilitated glucose transporter member 3 OS=Mus musculus GN=Slc2a3 PE=1 SV=1 - [GTR3_MOUSE]	0.1562	4	4	4	5	6.22	0.0588	2	2		0			17.37	0.0974	2	3		0			493	53.4	4.98
Q8CD39	Putative uncharacterized protein OS=Mus musculus GN=Ddx54 PE=2 SV=1 - [Q8CD39_MOUSE]	0.1556	6	7	10	26	6.98	0.0709	5	9	14.86	0.103	4	6		0			16.69	0.0412	4	11	874	97.7	9.98
Q6PCM2	Integrator complex subunit 6 OS=Mus musculus GN=Ints6 PE=1 SV=1 - [INT6_MOUSE]	0.1552	1	4	6	9	21.48	0.1099	4	7	2.98	0.0215	1	1	1.72	0.0238	1	1		0			883	99.6	8.78
A0A0J9YV20	Protein SDA1 homolog OS=Mus musculus GN=Sdad1 PE=1 SV=1 - [A0A0J9YV20_MOUSE]	0.1545	3	6	12	24	0	0.0175	1	2	0	0.0131	1	3	30.28	0.1239	10	18	0	0.0175	1	1	686	79.4	9.17
Q8R3F9	Speckle targeted PIP5K1A-regulated poly(A) polymerase OS=Mus musculus GN=Tut1 PE=1 SV=1 - [STPAP_MOUSE]	0.1542	1	3	8	11	17.43	0.0806	4	7	0	0.0173	1	1	0	0.0472	2	2	0	0.0219	1	1	869	94.5	5.81
Q5U428	Irx2 protein OS=Mus musculus GN=Irx2 PE=2 SV=1 - [Q5U428_MOUSE]	0.1541	5	1	2	2	0	0.1541	2	2		0				0				0			344	36.8	4.94
Q8BX36	Putative uncharacterized protein (Fragment) OS=Mus musculus GN=Rpp38 PE=2 SV=1 - [Q8BX36_MOUSE]	0.1541	3	1	2	2		0			0	0.1053	1	1	0	0.0489	1	1		0			266	29.6	9.32
Q8BRU5	Putative uncharacterized protein OS=Mus musculus GN=Ddx50 PE=2 SV=1 - [Q8BRU5_MOUSE]	0.154	3	4	6	9	0	0.0179	1	1	14.85	0.0538	2	3	16.33	0.1226	4	5		0			669	74.5	9.35
Q8R2M8	TRM1 tRNA methyltransferase 1 homolog (S. cerevisiae) OS=Mus musculus GN=Trmt1 PE=2 SV=1 - [Q8R2M8_MOUSE]	0.1536	12	4	6	7	0	0.0608	2	2		0			8.4	0.0928	4	5		0			625	68	7.37
B2KF25	T-complex protein 11 OS=Mus musculus GN=Tcp11 PE=1 SV=1 - [B2KF25_MOUSE]	0.1534	3	1	4	6		0			2.78	0.0317	1	1	0	0.0265	1	1	2.22	0.1534	4	4	567	62.1	6.55
Q6P5B0	RRP12-like protein OS=Mus musculus GN=Rrp12 PE=1 SV=1 - [RRP12_MOUSE]	0.1529	1	1	9	24	0	0.1212	6	6	0	0.0525	2	10	0	0.0517	3	8		0			1295	143	8.91
G3X9K7	Protein Apol10b OS=Mus musculus GN=Apol10b PE=4 SV=1 - [G3X9K7_MOUSE]	0.1527	2	1	4	6	0	0.018	1	2	2.16	0.0419	1	1	1.71	0.1347	3	3		0			334	37	6.15
Q9CVQ3	Putative uncharacterized protein (Fragment) OS=Mus musculus GN=1700084K02Rik PE=2 SV=1 - [Q9CVQ3_MOUSE]	0.1525	1	1	1	38	2.13	0.1525	1	1	31.88	0.1525	1	34	2.99	0.1525	1	1	2.62	0.1525	1	2	118	12.3	12.88
F6RK07	Disabled homolog 2-interacting protein (Fragment) OS=Mus musculus GN=Dab2ip PE=1 SV=1 - [F6RK07_MOUSE]	0.1524	8	3	7	7	9.24	0.1228	5	5		0			2	0.0295	2	2		0			1083	119.6	7.08
Q8K268	ATP-binding cassette sub-family F member 3 OS=Mus musculus GN=Abcf3 PE=1 SV=1 - [ABCF3_MOUSE]	0.1523	1	4	5	6		0				0			16.92	0.1523	5	6		0			709	79.8	6.16
Q3TN29	Putative uncharacterized protein OS=Mus musculus GN=Pnpt1 PE=2 SV=1 - [Q3TN29_MOUSE]	0.152	4	5	11	18	0	0.0626	2	2		0			15.79	0.0894	8	15	0	0.0128	1	1	783	85.7	8.16
Q8VI75	Importin-4 OS=Mus musculus GN=Ipo4 PE=1 SV=1 - [IPO4_MOUSE]	0.1516	2	10	11	17	39.3	0.147	10	14	0	0.0148	1	1	0	0.0148	1	2		0			1082	119.2	5.03
A0A0N4SV00	T-complex protein 1 subunit eta OS=Mus musculus GN=Cct7 PE=1 SV=1 - [A0A0N4SV00_MOUSE]	0.1514	7	1	5	7	3.53	0.1135	3	3	5.68	0.1036	3	3		0			0	0.0498	1	1	502	55	7.83
A0A0G2JG00	Far upstream element-binding protein 1 OS=Mus musculus GN=Fubp1 PE=1 SV=1 - [A0A0G2JG00_MOUSE]	0.1511	12	1	6	8	0	0.0478	1	1	3.44	0.044	2	2	19.48	0.0593	3	5		0			523	54.8	8.44
G3UZ48	Heterogeneous nuclear ribonucleoprotein Q OS=Mus musculus GN=Syncrip PE=1 SV=1 - [G3UZ48_MOUSE]	0.1509	11	1	4	9	0	0.0517	1	1	0	0.0216	1	4	7.07	0.0991	3	4		0			464	52	9.16
Q3USB7	Inactive phospholipase C-like protein 1 OS=Mus musculus GN=Plcl1 PE=1 SV=3 - [PLCL1_MOUSE]	0.1505	1	1	10	16	2	0.0657	3	3	0	0.0073	1	2	2.19	0.0474	2	2	7.17	0.0593	4	9	1096	122.6	5.64
Q9EPU0	Regulator of nonsense transcripts 1 OS=Mus musculus GN=Upf1 PE=1 SV=2 - [RENT1_MOUSE]	0.1504	1	9	11	14	44.27	0.1388	10	13		0				0			2.3	0.0116	1	1	1124	123.9	6.61
G3UZ63	Kelch domain-containing protein 4 OS=Mus musculus GN=Klhdc4 PE=1 SV=1 - [G3UZ63_MOUSE]	0.1501	5	2	4	5		0			0	0.0832	1	1	8.41	0.0669	3	4		0			553	61.4	5.33
Q3UXT5	Putative uncharacterized protein (Fragment) OS=Mus musculus GN=Txlna PE=2 SV=1 - [Q3UXT5_MOUSE]	0.1498	6	2	5	6		0			0	0.0411	2	2	8.3	0.1304	4	4		0			414	47.3	6.61
Q8BJW6	Eukaryotic translation initiation factor 2A OS=Mus musculus GN=Eif2a PE=1 SV=2 - [EIF2A_MOUSE]	0.1497	3	1	4	4	0	0.1308	3	3	0	0.0189	1	1		0				0			581	64.4	8.91
Q3U0I3	T-complex protein 1 subunit gamma OS=Mus musculus GN=Cct3 PE=1 SV=1 - [Q3U0I3_MOUSE]	0.1497	4	1	4	10	0	0.0211	1	1	0	0.0787	2	5	3.81	0.0499	1	1	0	0.0576	1	3	521	58.2	7.25
F7CRG8	Serine/threonine-protein kinase MARK2 (Fragment) OS=Mus musculus GN=Mark2 PE=1 SV=1 - [F7CRG8_MOUSE]	0.1494	8	2	3	3		0			4.92	0.1494	2	2	2.72	0.092	1	1		0			174	18.6	11.52
Q3UPG0	Putative uncharacterized protein (Fragment) OS=Mus musculus GN=Ap3b1 PE=2 SV=1 - [Q3UPG0_MOUSE]	0.1492	3	1	9	12	2.38	0.0469	3	3	0	0.0259	1	2	7.74	0.0567	3	5	0	0.0345	2	2	811	90.9	5.34
Q3TVC7	Cyclin-D1-binding protein 1 OS=Mus musculus GN=Ccndbp1 PE=1 SV=1 - [CCDB1_MOUSE]	0.1489	1	1	2	2	0	0.0955	1	1		0			0	0.0534	1	1		0			356	39.3	4.87
Q3TNG8	Putative uncharacterized protein OS=Mus musculus GN=Fbxo42 PE=2 SV=1 - [Q3TNG8_MOUSE]	0.1489	6	1	5	6	2.45	0.0681	2	2	5.92	0.0993	3	3	0	0.0156	1	1		0			705	76.5	8.07
A3KGW0	Outer dense fiber protein 2 OS=Mus musculus GN=Odf2 PE=1 SV=1 - [A3KGW0_MOUSE]	0.1484	6	2	7	7	2.36	0.0214	1	1	6.29	0.0656	3	3	0	0.0243	2	2	0	0.0371	1	1	701	80.7	8.5
Q8C7R4	Ubiquitin-like modifier-activating enzyme 6 OS=Mus musculus GN=Uba6 PE=1 SV=1 - [UBA6_MOUSE]	0.1481	2	5	7	9	17.49	0.1481	7	9		0				0				0			1053	117.9	6.11
Q3TPW2	Dual-specificity protein kinase TTK OS=Mus musculus GN=Ttk PE=1 SV=1 - [Q3TPW2_MOUSE]	0.1475	4	2	6	6	0	0.0091	1	1	11.51	0.1061	4	4	2.49	0.0323	1	1		0			773	86.9	7.97
Q5BL11	Adnp protein (Fragment) OS=Mus musculus GN=Adnp PE=2 SV=1 - [Q5BL11_MOUSE]	0.1474	5	2	8	43	4.68	0.0946	5	8	3.78	0.0458	3	16	0	0.0458	3	13	0	0.0329	2	6	1004	111.9	6.73
A0A0R4J0W0	Kelch domain containing 3, isoform CRA_a OS=Mus musculus GN=Klhdc3 PE=4 SV=1 - [A0A0R4J0W0_MOUSE]	0.1466	2	1	2	4	2.12	0.055	1	1		0			0	0.0916	1	3		0			382	43	8.09
P27659	60S ribosomal protein L3 OS=Mus musculus GN=Rpl3 PE=1 SV=3 - [RL3_MOUSE]	0.1464	8	3	5	7	5.16	0.0868	2	2	2.83	0.0223	1	1	5.25	0.0596	3	3	2.77	0.0223	1	1	403	46.1	10.21
A0AUN0	Sec23ip protein (Fragment) OS=Mus musculus GN=Sec23ip PE=2 SV=1 - [A0AUN0_MOUSE]	0.1461	5	3	7	7	13.14	0.0938	5	5	2.03	0.0261	1	1	0	0.0261	1	1		0			842	95.1	6
Q3UDQ7	Putative uncharacterized protein OS=Mus musculus GN=Afg3l2 PE=2 SV=1 - [Q3UDQ7_MOUSE]	0.1459	4	3	6	7	2.54	0.0201	1	1		0			11.22	0.1258	5	6		0			795	88.7	8.6
Q8K016	Inter-alpha trypsin inhibitor, heavy chain 2 OS=Mus musculus GN=Itih2 PE=2 SV=1 - [Q8K016_MOUSE]	0.1459	4	1	7	18	5.97	0.0571	3	6	0	0.0814	3	5	0	0.0296	2	2	7.53	0.0455	2	5	946	105.9	7.27
Q91WM1	Spermatid perinuclear RNA-binding protein OS=Mus musculus GN=Strbp PE=1 SV=1 - [STRBP_MOUSE]	0.1458	5	2	7	10	1.63	0.0104	1	1	4.16	0.0729	4	4	10.18	0.0729	3	5		0			672	73.7	8.72
G5E870	E3 ubiquitin-protein ligase TRIP12 OS=Mus musculus GN=Trip12 PE=1 SV=1 - [TRIPC_MOUSE]	0.1452	5	8	18	38	37.28	0.0938	10	16	2.6	0.0173	3	9	13.87	0.0598	8	12	2.51	0.0044	1	1	2025	224	8.35
Q8R0H9	ADP-ribosylation factor-binding protein GGA1 OS=Mus musculus GN=Gga1 PE=1 SV=1 - [GGA1_MOUSE]	0.1449	2	4	5	8		0			8.54	0.1181	3	3	14.94	0.1449	5	5		0			635	69.9	5.27
B2RQS1	Striatin-3 OS=Mus musculus GN=Strn3 PE=1 SV=1 - [B2RQS1_MOUSE]	0.1447	6	2	4	5		0			19.55	0.1447	4	5		0				0			712	77.7	5.22
A2API8	A-kinase anchor protein 2 OS=Mus musculus GN=Akap2 PE=1 SV=1 - [A2API8_MOUSE]	0.1444	6	2	6	7	15.37	0.0999	4	5	0	0.0261	1	1		0			2.81	0.0261	1	1	921	101.5	5.2
A3KMF3	Recql4 protein (Fragment) OS=Mus musculus GN=Recql4 PE=2 SV=1 - [A3KMF3_MOUSE]	0.1442	3	1	9	9	2.52	0.1112	6	6		0			1.87	0.0231	2	2	0	0.0099	1	1	1214	134.7	8.38
Q0VF54	Calcium-transporting ATPase OS=Mus musculus GN=Atp2b3 PE=2 SV=1 - [Q0VF54_MOUSE]	0.1434	4	1	8	9	1.64	0.009	1	1	2.23	0.0812	3	3	0	0.0586	3	3	2.13	0.0334	2	2	1109	121.8	6.18
Q6PB66	Leucine-rich PPR motif-containing protein, mitochondrial OS=Mus musculus GN=Lrpprc PE=1 SV=2 - [LPPRC_MOUSE]	0.143	1	6	11	17	33.71	0.1114	8	14	2.38	0.0165	1	1	0	0.0136	1	1	1.71	0.0101	1	1	1392	156.5	6.83
Q9WU78	Programmed cell death 6-interacting protein OS=Mus musculus GN=Pdcd6ip PE=1 SV=3 - [PDC6I_MOUSE]	0.1427	3	4	7	30	3.79	0.0391	2	2	22.71	0.0898	3	7	2.57	0.0414	2	2	66.59	0.0621	3	19	869	96	6.52
Q3TIY5	Putative uncharacterized protein OS=Mus musculus GN=Pkp2 PE=2 SV=1 - [Q3TIY5_MOUSE]	0.1421	4	1	5	6	2.98	0.0302	1	1	5.31	0.0289	1	1	5.77	0.1195	3	3	0	0.0126	1	1	795	88	9.38
Q3U6Q1	Putative uncharacterized protein OS=Mus musculus GN=Wbp11 PE=2 SV=1 - [Q3U6Q1_MOUSE]	0.142	4	3	8	14		0			0	0.0718	3	4		0			11.15	0.0702	5	10	641	69.8	8.62
Q9Z1Z0	General vesicular transport factor p115 OS=Mus musculus GN=Uso1 PE=1 SV=2 - [USO1_MOUSE]	0.1418	1	5	6	23	14.74	0.1011	5	7	0	0.0407	1	2		0			31	0.0782	3	14	959	106.9	4.93
Q8BJ71	Nuclear pore complex protein Nup93 OS=Mus musculus GN=Nup93 PE=1 SV=1 - [NUP93_MOUSE]	0.1416	2	8	9	15		0			22.6	0.0647	3	4	33.96	0.127	8	11		0			819	93.2	5.72
Q8R3N6	THO complex subunit 1 OS=Mus musculus GN=Thoc1 PE=1 SV=1 - [THOC1_MOUSE]	0.1416	1	4	7	9		0				0			28.3	0.1416	7	9		0			657	75.4	4.97
Q8VFQ7	Olfactory receptor MOR177-10 OS=Mus musculus GN=Olfr1141 PE=4 SV=1 - [Q8VFQ7_MOUSE]	0.1415	1	1	2	8	0	0.0675	1	1		0				0			0	0.074	1	7	311	35.7	6.61
Q3U6A2	Putative uncharacterized protein OS=Mus musculus GN=Rbm14 PE=2 SV=1 - [Q3U6A2_MOUSE]	0.1415	8	5	7	9	0	0.0346	1	1		0			19.42	0.1069	6	8		0			636	66.1	9.72
F8VPP8	Protein Zc3h7b OS=Mus musculus GN=Zc3h7b PE=1 SV=1 - [F8VPP8_MOUSE]	0.1415	5	3	9	39	5.91	0.0642	3	3	4.45	0.0642	3	24	0	0.0081	1	6	0	0.058	3	6	982	110.2	7.42
A0A0M3HEQ7	Coatomer subunit gamma OS=Mus musculus GN=Copg2 PE=1 SV=2 - [A0A0M3HEQ7_MOUSE]	0.1414	3	2	7	10	0	0.0299	1	1	8.74	0.0368	3	3	11.25	0.0575	4	4	2.28	0.0437	2	2	870	97.5	5.86
Q60848	Lymphocyte-specific helicase OS=Mus musculus GN=Hells PE=1 SV=2 - [HELLS_MOUSE]	0.1413	2	7	10	40	0	0.0463	2	3	39.33	0.0914	5	10	13.8	0.0853	3	4	69.75	0.1181	7	23	821	95.1	8
H3BJU7	Rho guanine nucleotide exchange factor 2 OS=Mus musculus GN=Arhgef2 PE=1 SV=1 - [H3BJU7_MOUSE]	0.1412	10	5	10	13	26.17	0.1172	7	10	0	0.0094	1	1	0	0.0084	1	1	0	0.0105	1	1	956	108.5	6.87
K7Q751	Focal ashension kinase 1 OS=Mus musculus GN=Ptk2 PE=2 SV=1 - [K7Q751_MOUSE]	0.1404	2	1	6	10	0	0.0384	2	2	0	0.0655	2	2	0	0.0684	2	2	0	0.0449	2	4	1068	121	6.47
F6Q8A4	Ribosomal protein S6 kinase alpha-1 (Fragment) OS=Mus musculus GN=Rps6ka1 PE=1 SV=1 - [F6Q8A4_MOUSE]	0.1404	9	3	8	11		0				0			21.39	0.1188	7	10	0	0.0445	1	1	741	83.6	8.78
Q8BIJ6	Isoleucine--tRNA ligase, mitochondrial OS=Mus musculus GN=Iars2 PE=1 SV=1 - [SYIM_MOUSE]	0.1403	7	7	10	19	27.78	0.1136	8	11	0	0.0237	1	1	0	0.0267	2	2	14.11	0.0553	3	5	1012	112.7	6.81
M1VHG3	Metastasis-associated protein MTA1 isoform 6 OS=Mus musculus GN=Mta1 PE=2 SV=1 - [M1VHG3_MOUSE]	0.1399	7	1	6	7	0	0.0233	1	1	1.86	0.0948	3	3	2.82	0.0466	3	3		0			686	77.7	9.31
D3Z600	Peroxisomal targeting signal 1 receptor OS=Mus musculus GN=Pex5 PE=1 SV=1 - [D3Z600_MOUSE]	0.1392	2	3	4	6		0				0			11.95	0.0665	3	5	0	0.0728	1	1	632	69.8	4.51
Q5SVG5	AP-1 complex subunit beta-1 OS=Mus musculus GN=Ap1b1 PE=1 SV=1 - [Q5SVG5_MOUSE]	0.1386	9	2	7	18	19.78	0.095	4	8	16.93	0.0459	2	3		0			29.72	0.0764	4	7	916	101.1	5.22
Q3UZI6	Putative uncharacterized protein (Fragment) OS=Mus musculus GN=Noc2l PE=2 SV=1 - [Q3UZI6_MOUSE]	0.138	3	4	6	15		0			32.3	0.0782	4	9	14.24	0.138	5	6		0			703	80.4	7.87
Q8BMJ2	Leucine--tRNA ligase, cytoplasmic OS=Mus musculus GN=Lars PE=1 SV=2 - [SYLC_MOUSE]	0.1375	3	7	12	14	30.65	0.0908	7	9	1.86	0.0195	2	2	1.9	0.0093	1	1	0	0.0195	2	2	1178	134.1	7.05
A0A0G2JFJ6	Integrator complex subunit 3 OS=Mus musculus GN=Ints3 PE=1 SV=1 - [A0A0G2JFJ6_MOUSE]	0.1372	3	5	9	11	21.19	0.1092	6	8		0			0	0.0406	3	3		0			1035	117.2	5.83
Q9CWK8	Sorting nexin-2 OS=Mus musculus GN=Snx2 PE=1 SV=2 - [SNX2_MOUSE]	0.1368	2	1	5	12	0	0.0212	1	1	5.17	0.0559	2	2	0	0.0462	1	1	0	0.0559	2	8	519	58.4	5.12
E9QPI5	Sister chromatid cohesion protein PDS5 homolog A OS=Mus musculus GN=Pds5a PE=1 SV=1 - [E9QPI5_MOUSE]	0.1366	3	2	9	12	10.79	0.0976	6	6	2.18	0.039	3	3	3.2	0.0128	1	1	0	0.0233	2	2	1332	150.1	7.85
Q8K363	ATP-dependent RNA helicase DDX18 OS=Mus musculus GN=Ddx18 PE=1 SV=1 - [DDX18_MOUSE]	0.1364	2	2	7	9	0	0.0455	1	1		0			14.09	0.0909	6	8		0			660	74.1	9.52
Q8C0P0	Serine/threonine-protein kinase greatwall OS=Mus musculus GN=Mastl PE=2 SV=2 - [GWL_MOUSE]	0.1364	1	2	5	7	9.31	0.1364	5	7		0				0				0			865	95.9	5.57
Q3U4V6	Putative uncharacterized protein OS=Mus musculus PE=2 SV=1 - [Q3U4V6_MOUSE]	0.1364	1	1	1	1	0	0.1364	1	1		0				0				0			242	25	11.88
P47810	Wee1-like protein kinase OS=Mus musculus GN=Wee1 PE=1 SV=2 - [WEE1_MOUSE]	0.1362	1	1	5	17	2.29	0.0186	1	1	3.04	0.1176	4	10	0	0.0805	2	4	2.36	0.0263	1	2	646	71.5	6.2
Q8BVZ1	Perilipin-5 OS=Mus musculus GN=Plin5 PE=1 SV=1 - [PLIN5_MOUSE]	0.1361	1	1	3	3	0	0.1166	2	2		0				0			0	0.0194	1	1	463	50.4	5.44
P22682	E3 ubiquitin-protein ligase CBL OS=Mus musculus GN=Cbl PE=1 SV=3 - [CBL_MOUSE]	0.1358	4	4	8	8	13.28	0.092	5	5	0	0.034	2	2	0	0.0099	1	1		0			913	100.5	6.67
F8WJ93	Echinoderm microtubule-associated protein-like 4 OS=Mus musculus GN=Eml4 PE=1 SV=1 - [F8WJ93_MOUSE]	0.1356	5	5	9	11	11.21	0.0941	6	6	0	0.0162	1	1	0	0.0253	2	3	0	0.0162	1	1	988	109.9	6.49
Q497Z4	Rhpn2 protein OS=Mus musculus GN=Rhpn2 PE=2 SV=1 - [Q497Z4_MOUSE]	0.1356	2	1	5	8	0	0.0569	2	2	0	0.0364	1	1	9.37	0.0787	3	5		0			686	76.9	6.8
P31230	Aminoacyl tRNA synthase complex-interacting multifunctional protein 1 OS=Mus musculus GN=Aimp1 PE=1 SV=2 - [AIMP1_MOUSE]	0.1355	3	1	2	5	2.79	0.1355	2	2	5.5	0.0677	1	2		0			0	0.0677	1	1	310	34	8.35
Q3UFZ8	Kinesin-like protein OS=Mus musculus GN=Kif3b PE=2 SV=1 - [Q3UFZ8_MOUSE]	0.1352	4	2	6	6	0	0.0402	1	1	9.3	0.0549	2	2	1.98	0.0281	2	2	0	0.012	1	1	747	85.3	7.69
Q9D706	RNA polymerase II-associated protein 3 OS=Mus musculus GN=Rpap3 PE=1 SV=1 - [RPAP3_MOUSE]	0.1348	1	4	6	8		0				0			10.33	0.097	5	5	0	0.0379	1	3	660	74.1	7.99
A0PK39	Olfactory receptor OS=Mus musculus GN=Olfr822 PE=2 SV=1 - [A0PK39_MOUSE]	0.1346	2	1	1	10		0			0	0.1346	1	5	0	0.1346	1	5		0			312	35.2	9.07
Q5SYD0	Unconventional myosin-Id OS=Mus musculus GN=Myo1d PE=1 SV=1 - [MYO1D_MOUSE]	0.1342	1	1	8	8	0	0.0586	3	3		0			0	0.008	1	1	0	0.0676	4	4	1006	116	9.41
P55284	Cadherin-5 OS=Mus musculus GN=Cdh5 PE=1 SV=2 - [CADH5_MOUSE]	0.1339	2	1	6	8	0	0.0982	3	4		0			1.76	0.0332	2	3	0	0.0255	1	1	784	87.8	5.3
Q3U574	Putative uncharacterized protein OS=Mus musculus GN=Timeless PE=2 SV=1 - [Q3U574_MOUSE]	0.1338	2	2	9	11	13.81	0.0794	4	5	0	0.0134	1	1	0	0.0251	2	3	0	0.0326	2	2	1196	137.3	5.49
G3X934	MCG115964 OS=Mus musculus GN=Wdr70 PE=1 SV=1 - [G3X934_MOUSE]	0.1324	2	2	6	7	0	0.0578	2	2	2.92	0.0365	2	2	3.44	0.0472	3	3		0			657	73	6.05
B2CY77	Laminin receptor (Fragment) OS=Mus musculus GN=Rpsa PE=2 SV=1 - [B2CY77_MOUSE]	0.1322	2	1	2	2	2.27	0.061	1	1		0			0	0.0712	1	1		0			295	32.8	4.87
B2RRE8	CD2-associated protein OS=Mus musculus GN=Cd2ap PE=2 SV=1 - [B2RRE8_MOUSE]	0.1319	2	5	7	8		0			0	0.0361	2	2	16.35	0.1162	5	6		0			637	70.4	6.38
Q8C205	Putative uncharacterized protein OS=Mus musculus GN=Cog2 PE=2 SV=1 - [Q8C205_MOUSE]	0.1311	3	1	5	9	0	0.0246	1	1	2.16	0.0492	2	6	3.91	0.0574	2	2		0			732	81.8	6.15
D3YVH4	Splicing factor 1 (Fragment) OS=Mus musculus GN=Sf1 PE=1 SV=1 - [D3YVH4_MOUSE]	0.1311	8	2	2	9		0				0			19.92	0.1311	2	9		0			267	30.1	8.38
Q3USR8	Putative uncharacterized protein (Fragment) OS=Mus musculus GN=Ctcf PE=2 SV=1 - [Q3USR8_MOUSE]	0.1309	3	1	3	3	0	0.0218	1	1	5.74	0.1091	2	2		0				0			596	68.3	8.07
Q7TPT7	Valyl-tRNA synthetase OS=Mus musculus GN=Vars PE=2 SV=1 - [Q7TPT7_MOUSE]	0.1306	7	4	11	17	18.91	0.0776	7	11	2.42	0.0245	2	2	0	0.0127	2	3	0	0.023	1	1	1263	140.1	7.77
D3Z7I1	40S ribosomal protein S14 (Fragment) OS=Mus musculus GN=Rps14 PE=1 SV=1 - [D3Z7I1_MOUSE]	0.1304	5	1	2	6	0	0.0507	1	2		0			2	0.0797	1	4		0			138	14.7	8.92
Q8R5H1	Ubiquitin carboxyl-terminal hydrolase 15 OS=Mus musculus GN=Usp15 PE=1 SV=1 - [UBP15_MOUSE]	0.1295	2	7	8	11	25.88	0.1131	7	10		0			0	0.0163	1	1		0			981	112.3	5.17
Q7TQK1	Integrator complex subunit 7 OS=Mus musculus GN=Ints7 PE=1 SV=1 - [INT7_MOUSE]	0.1294	2	1	7	13	3.27	0.088	5	9	6.58	0.028	1	1	0	0.0135	1	1	0	0.0259	1	2	966	106.8	8.22
A2AP92	Mitogen-activated protein kinase kinase kinase 7 OS=Mus musculus GN=Map3k7 PE=1 SV=1 - [A2AP92_MOUSE]	0.1293	5	3	5	6	2.24	0.027	1	1		0			9.09	0.1293	5	5		0			518	56.7	7.24
Q61216	Double-strand break repair protein MRE11A OS=Mus musculus GN=Mre11a PE=1 SV=1 - [MRE11_MOUSE]	0.1289	7	5	9	11		0			3.5	0.0156	2	2	21.87	0.1133	7	9		0			706	80.2	6.01
Q5ND19	Uncharacterized protein C17orf47 homolog OS=Mus musculus GN=Gm11492 PE=4 SV=1 - [CQ047_MOUSE]	0.1287	1	1	4	8		0			6.73	0.0746	2	4	0	0.0392	1	1	0	0.0149	1	3	536	59.2	9.63
Q80VC9	Calmodulin-regulated spectrin-associated protein 3 OS=Mus musculus GN=Camsap3 PE=1 SV=1 - [CAMP3_MOUSE]	0.1286	16	3	7	7	5.86	0.0911	4	4	2.07	0.0112	1	1	0	0.0264	2	2		0			1252	135.1	8.43
Q8CIM8	Integrator complex subunit 4 OS=Mus musculus GN=Ints4 PE=1 SV=1 - [INT4_MOUSE]	0.1286	1	2	6	8	5.21	0.0425	2	2	0	0.0539	3	3	0	0.0415	2	3		0			964	108.1	6.42
Q91YK2	Ribosomal RNA processing protein 1 homolog B OS=Mus musculus GN=Rrp1b PE=1 SV=2 - [RRP1B_MOUSE]	0.1285	2	6	7	9	0	0.0124	1	1		0			29.28	0.116	6	7	0	0.0262	1	1	724	80.5	9.72
A0A0R4J0I6	Acyl-CoA dehydrogenase family member 11 OS=Mus musculus GN=Acad11 PE=4 SV=1 - [A0A0R4J0I6_MOUSE]	0.1284	3	5	8	10	0	0.0205	1	1	0	0.0475	2	2	11.72	0.0693	6	6	0	0.0475	1	1	779	87.3	8.43
Q3USC0	Putative uncharacterized protein OS=Mus musculus GN=Heatr3 PE=2 SV=1 - [Q3USC0_MOUSE]	0.1281	2	1	4	5	0	0.0515	1	1	2.28	0.056	2	2	5.59	0.0515	2	2		0			679	74.2	5.01
Q6ZPY7	Lysine-specific demethylase 3B OS=Mus musculus GN=Kdm3b PE=1 SV=2 - [KDM3B_MOUSE]	0.128	4	2	11	12	6.47	0.0538	4	4	4.87	0.0576	5	6	2.65	0.0166	2	2		0			1562	170.8	6.92
A2AJI1	MAP7 domain-containing protein 1 OS=Mus musculus GN=Map7d1 PE=1 SV=1 - [A2AJI1_MOUSE]	0.1279	4	3	6	6	4.82	0.0543	3	3	0	0.0349	2	2	3.05	0.0388	1	1		0			774	85.7	9.95
A0A0G2JFY0	Spermatogenesis-associated protein 5 OS=Mus musculus GN=Spata5 PE=1 SV=1 - [A0A0G2JFY0_MOUSE]	0.1271	13	1	7	13	0	0.0392	2	2	15.69	0.095	5	7	2.3	0.0297	2	2	6.34	0.0368	2	2	842	91.2	8.22
E9PWC8	Poly(A) polymerase alpha OS=Mus musculus GN=Papola PE=1 SV=1 - [E9PWC8_MOUSE]	0.127	5	1	4	6	1.82	0.0433	2	2	0	0.0606	1	2	0	0.0837	2	2		0			693	77.5	8.62
Q8R3N1	Nucleolar protein 14 OS=Mus musculus GN=Nop14 PE=1 SV=2 - [NOP14_MOUSE]	0.1267	3	2	6	7	4.02	0.0442	2	2	2	0.0698	2	2	0	0.064	2	2	3.22	0.0302	1	1	860	98.7	7.59
B2RWW1	Microtubule-associated protein 1S OS=Mus musculus GN=Map1s PE=2 SV=1 - [B2RWW1_MOUSE]	0.1264	2	6	9	11	10.34	0.0565	4	5		0			7.75	0.0699	5	6		0			973	103	7.02
Q920P3	BMP/retinoic acid-inducible neural-specific protein 1 OS=Mus musculus GN=Brinp1 PE=1 SV=1 - [BRNP1_MOUSE]	0.1263	1	1	4	5	0	0.0513	1	1	4.71	0.075	3	4		0				0			760	88.6	8.97
H3BKM0	AP-2 complex subunit beta OS=Mus musculus GN=Ap2b1 PE=1 SV=1 - [H3BKM0_MOUSE]	0.126	5	1	8	10	5.41	0.0318	2	2	2.36	0.0438	3	3	0	0.0197	1	1	7.13	0.0438	3	4	913	101.3	5.29
B1AXI9	5-azacytidine induced gene 1 OS=Mus musculus GN=Cep131 PE=1 SV=1 - [B1AXI9_MOUSE]	0.1256	3	1	8	13	3.54	0.0888	5	8	2.61	0.0132	1	1	0	0.0236	2	2	1.82	0.0255	2	2	1059	120.2	8.65
Q8BGW1	Alpha-ketoglutarate-dependent dioxygenase FTO OS=Mus musculus GN=Fto PE=1 SV=1 - [FTO_MOUSE]	0.1255	2	1	3	5	0	0.0996	2	2	0	0.0259	1	1		0			0	0.0378	1	2	502	58	5.12
Q3UGT1	Putative uncharacterized protein OS=Mus musculus GN=Cpt1a PE=2 SV=1 - [Q3UGT1_MOUSE]	0.1255	3	1	4	4	0	0.0802	2	2	0	0.0285	1	1		0			0	0.0168	1	1	773	88.2	8.54
A0A0R4J1Q0	Enhancer of mRNA-decapping protein 4 OS=Mus musculus GN=Edc4 PE=4 SV=1 - [A0A0R4J1Q0_MOUSE]	0.1252	5	2	7	13	12.54	0.1165	6	8	6.46	0.0453	3	4	0	0.0086	1	1		0			1390	150.6	5.68
A0A067XG53	Peripheral plasma membrane protein CASK (Fragment) OS=Mus musculus GN=Cask PE=1 SV=1 - [A0A067XG53_MOUSE]	0.1251	7	1	5	5	0	0.0505	2	2	2.65	0.0505	2	2		0			0	0.0241	1	1	871	99.2	6.62
Q3U2A8	Valine--tRNA ligase, mitochondrial OS=Mus musculus GN=Vars2 PE=1 SV=2 - [SYVM_MOUSE]	0.1245	3	2	7	13	6.51	0.0953	4	5	2.04	0.0142	1	2	0	0.0292	3	3	0	0.0066	1	3	1060	118.4	7.14
B9EJR8	Dynein assembly factor 5, axonemal OS=Mus musculus GN=Dnaaf5 PE=1 SV=1 - [DAAF5_MOUSE]	0.1243	1	4	7	9	2.15	0.0141	1	1	11.83	0.0856	4	4	6.63	0.0492	4	4		0			853	93.8	6.15
Q9D404	3-oxoacyl-[acyl-carrier-protein] synthase, mitochondrial OS=Mus musculus GN=Oxsm PE=1 SV=1 - [OXSM_MOUSE]	0.1242	2	1	3	4	2.09	0.0632	1	1	2.78	0.0414	1	1	0	0.0196	1	1	0	0.0632	1	1	459	48.6	7.06
Q9R0E1	Procollagen-lysine,2-oxoglutarate 5-dioxygenase 3 OS=Mus musculus GN=Plod3 PE=1 SV=1 - [PLOD3_MOUSE]	0.1242	1	6	7	10		0			0	0.0256	1	1	27.38	0.1242	7	9		0			741	84.9	6.23
Q6ZQ58	La-related protein 1 OS=Mus musculus GN=Larp1 PE=1 SV=3 - [LARP1_MOUSE]	0.1241	3	2	9	13	1.93	0.028	2	3	6.32	0.0625	5	7	2.41	0.0448	3	3		0			1072	121	8.79
Q8K298	Actin-binding protein anillin OS=Mus musculus GN=Anln PE=1 SV=2 - [ANLN_MOUSE]	0.124	2	2	7	11	2.98	0.0455	2	2	6.3	0.0589	3	3	0	0.033	2	2	6.61	0.0232	1	4	1121	122.7	6.98
A2AW05	FACT complex subunit SSRP1 (Fragment) OS=Mus musculus GN=Ssrp1 PE=1 SV=1 - [A2AW05_MOUSE]	0.1236	3	3	5	9		0			6.39	0.0819	3	4	15.72	0.0803	3	5		0			623	71.5	6.04
P60122	RuvB-like 1 OS=Mus musculus GN=Ruvbl1 PE=1 SV=1 - [RUVB1_MOUSE]	0.1228	2	1	3	4	0	0.0833	2	2	2.49	0.0395	1	1		0			0	0.0219	1	1	456	50.2	6.42
Q8BNJ0	Putative uncharacterized protein (Fragment) OS=Mus musculus GN=Kremen1 PE=2 SV=1 - [Q8BNJ0_MOUSE]	0.1228	3	1	1	1	0	0.1228	1	1		0				0				0			114	12.6	7.5
Q3TLK3	Putative uncharacterized protein OS=Mus musculus GN=Ncbp1 PE=2 SV=1 - [Q3TLK3_MOUSE]	0.1223	2	2	4	4	0	0.0288	1	1		0			2.21	0.0791	2	2	0	0.0144	1	1	417	48.3	6.71
A0JNY3	Gephyrin OS=Mus musculus GN=Gphn PE=1 SV=1 - [A0JNY3_MOUSE]	0.1218	2	1	4	5	0	0.0207	1	1	4.82	0.0337	1	1		0			0	0.0674	2	3	772	83.6	5.76
F6ZFU0	Elongation factor 1-delta (Fragment) OS=Mus musculus GN=Eef1d PE=1 SV=1 - [F6ZFU0_MOUSE]	0.1214	10	1	4	6	0	0.0163	1	1	4.62	0.038	1	2	0	0.0163	1	2	0	0.0507	1	1	552	61.4	7.39
A0A087WQA0	Bcl-2-associated transcription factor 1 OS=Mus musculus GN=Bclaf1 PE=1 SV=1 - [A0A087WQA0_MOUSE]	0.1213	9	5	9	10	1.7	0.012	1	1	1.88	0.0133	1	1	12.64	0.0813	6	7	0	0.0147	1	1	750	86.2	10.08
Q8BFU3	RING finger protein 214 OS=Mus musculus GN=Rnf214 PE=1 SV=1 - [RN214_MOUSE]	0.1213	1	1	4	5		0			8.37	0.0913	3	4	0	0.0299	1	1		0			668	73.6	6.23
Q8C6D4	BEN domain-containing protein 5 OS=Mus musculus GN=Bend5 PE=2 SV=1 - [BEND5_MOUSE]	0.1211	1	1	5	21	0	0.0143	1	2	1.84	0.076	3	8	0	0.0855	3	10	0	0.019	1	1	421	48.2	6.07
P59328	WD repeat and HMG-box DNA-binding protein 1 OS=Mus musculus GN=Wdhd1 PE=1 SV=2 - [WDHD1_MOUSE]	0.1209	3	2	6	7	10.9	0.0985	4	4	0	0.0349	1	1	2.17	0.043	2	2		0			1117	124.2	5.63
Q3UIL6	Pleckstrin homology domain-containing family A member 7 OS=Mus musculus GN=Plekha7 PE=1 SV=2 - [PKHA7_MOUSE]	0.1208	1	2	8	8	5.68	0.0903	5	5		0			0	0.0304	3	3		0			1118	126.7	9.39
Q0VH02	Cyclin-dependent kinase (CDC2-like) 10 OS=Mus musculus GN=Cdk10 PE=2 SV=1 - [Q0VH02_MOUSE]	0.1208	3	1	2	2	0	0.0725	1	1		0			0	0.0483	1	1		0			331	37.5	9.09
D3Z5X4	Protein Gm7964 OS=Mus musculus GN=Gm7964 PE=4 SV=1 - [D3Z5X4_MOUSE]	0.1207	16	1	5	9	0	0.0387	1	1	0	0.0866	3	4	3.43	0.0638	2	2	0	0.0683	2	2	439	48.4	6.34
Q6PE54	Probable ATP-dependent RNA helicase DHX40 OS=Mus musculus GN=Dhx40 PE=1 SV=1 - [DHX40_MOUSE]	0.1207	1	2	6	10		0			0	0.0334	2	2	13.97	0.0873	4	8		0			779	88.5	8.63
B2RY56	RNA-binding protein 25 OS=Mus musculus GN=Rbm25 PE=1 SV=2 - [RBM25_MOUSE]	0.1205	3	4	6	7	9.74	0.0955	4	4	2.38	0.0251	2	2		0			0	0.0107	1	1	838	99.5	6.32
Q1PSW8	E3 ubiquitin-protein ligase TRIM71 OS=Mus musculus GN=Trim71 PE=1 SV=1 - [LIN41_MOUSE]	0.1205	1	6	6	8		0				0			26.43	0.1205	6	8		0			855	92	7.53
D3Z3F8	Spartin OS=Mus musculus GN=Spg20 PE=1 SV=1 - [D3Z3F8_MOUSE]	0.1203	4	1	3	4		0			0	0.0498	1	1	0	0.0155	1	1	0	0.055	1	2	582	63	5.58
Q9CRF5	Putative uncharacterized protein (Fragment) OS=Mus musculus GN=Wdr75 PE=2 SV=1 - [Q9CRF5_MOUSE]	0.1195	6	1	4	5	2.9	0.078	3	3	0	0.0415	1	1		0			0	0.0403	1	1	795	90	6.52
Q99KG3	RNA-binding protein 10 OS=Mus musculus GN=Rbm10 PE=1 SV=1 - [RBM10_MOUSE]	0.1194	4	4	5	6	18.48	0.1194	5	6		0				0				0			930	103.4	5.92
Q9D2V7	Coronin-7 OS=Mus musculus GN=Coro7 PE=1 SV=2 - [CORO7_MOUSE]	0.1193	2	4	7	10	25.33	0.1009	6	9	1.62	0.0184	1	1		0				0			922	100.7	5.77
O55106	Striatin OS=Mus musculus GN=Strn PE=1 SV=2 - [STRN_MOUSE]	0.1192	4	4	4	7	5.17	0.1192	4	5		0				0			2.73	0.0564	1	2	780	85.9	5.27
Q9CVF3	Putative uncharacterized protein (Fragment) OS=Mus musculus GN=Zfp219 PE=2 SV=1 - [Q9CVF3_MOUSE]	0.1191	5	1	2	2		0			0	0.0721	1	1	5.74	0.047	1	1		0			596	63.5	8.87
O08756	3-hydroxyacyl-CoA dehydrogenase type-2 OS=Mus musculus GN=Hsd17b10 PE=1 SV=4 - [HCD2_MOUSE]	0.1188	3	1	1	1	0	0.1188	1	1		0				0				0			261	27.4	8.41
Q3UL39	Putative uncharacterized protein OS=Mus musculus GN=Tnpo3 PE=2 SV=1 - [Q3UL39_MOUSE]	0.1188	5	2	3	3	0	0.0496	1	1	7.87	0.0691	2	2		0				0			564	63.3	5.06
F6XYC5	Protein phosphatase 1 regulatory subunit 35 (Fragment) OS=Mus musculus GN=Ppp1r35 PE=1 SV=1 - [F6XYC5_MOUSE]	0.1181	3	1	2	10	1.66	0.1181	2	2	1.62	0.0625	1	3	1.61	0.0625	1	1	1.64	0.0625	1	4	144	15.6	9.01
B1AYU7	Pre-mRNA-splicing factor CWC22 homolog OS=Mus musculus GN=Cwc22 PE=1 SV=1 - [B1AYU7_MOUSE]	0.1174	10	6	8	13	20.85	0.0764	6	11	2.31	0.041	2	2		0				0			903	104.3	8.09
A0A0R4J107	Acylamino-acid-releasing enzyme (Fragment) OS=Mus musculus GN=Apeh PE=4 SV=1 - [A0A0R4J107_MOUSE]	0.1173	3	3	5	10		0			0	0.0098	1	1	12.69	0.1075	4	4	0	0.0098	1	5	716	79.8	5.59
O08759	Ubiquitin-protein ligase E3A OS=Mus musculus GN=Ube3a PE=1 SV=2 - [UBE3A_MOUSE]	0.1172	2	1	4	4		0			8.34	0.0851	3	3		0			0	0.0322	1	1	870	99.8	5.08
Q3UEQ4	Putative uncharacterized protein (Fragment) OS=Mus musculus GN=Myo1b PE=2 SV=1 - [Q3UEQ4_MOUSE]	0.1171	7	3	5	7	15.15	0.1171	5	6		0				0			4.1	0.0246	1	1	854	99.4	9.13
Q62018	RNA polymerase-associated protein CTR9 homolog OS=Mus musculus GN=Ctr9 PE=1 SV=2 - [CTR9_MOUSE]	0.1168	3	1	8	38	0	0.0742	5	15	0	0.0247	3	11	0	0.0418	3	12		0			1173	133.3	6.49
Q6NXW2	Fibroblast growth factor OS=Mus musculus GN=Fgf11 PE=2 SV=1 - [Q6NXW2_MOUSE]	0.1168	2	1	3	3		0			0	0.0508	1	1	2.07	0.066	1	1	2.58	0.0508	1	1	197	21.7	10.48
Q8CHH9	Septin-8 OS=Mus musculus GN=Sept8 PE=1 SV=4 - [SEPT8_MOUSE]	0.1166	4	1	3	3	0	0.0699	2	2		0			0	0.0466	1	1		0			429	49.8	6
B1AXN9	Ribosomal protein S6 kinase alpha-3 OS=Mus musculus GN=Rps6ka3 PE=1 SV=1 - [B1AXN9_MOUSE]	0.1166	3	1	5	7	0	0.0646	2	2		0			6.23	0.052	3	5		0			712	80.6	7.15
A6X940	Fermitin family homolog 2 (Fragment) OS=Mus musculus GN=Fermt2 PE=1 SV=1 - [A6X940_MOUSE]	0.1163	4	1	2	2		0			1.98	0.0698	1	1	2.59	0.0465	1	1		0			258	28.9	8.65
Q6DID5	PWWP domain-containing protein MUM1 OS=Mus musculus GN=Mum1 PE=1 SV=1 - [MUM1_MOUSE]	0.1158	1	2	5	12	0	0.0367	1	1		0			13.75	0.0469	3	10	0	0.0323	1	1	682	76	8.46
G3X8R5	Glutamine-rich protein 1 OS=Mus musculus GN=Qrich1 PE=1 SV=1 - [G3X8R5_MOUSE]	0.1158	6	4	6	16	10.28	0.0682	3	5	13.03	0.0618	3	5		0			13.69	0.0515	3	6	777	86.5	5.87
P51612	DNA repair protein complementing XP-C cells homolog OS=Mus musculus GN=Xpc PE=1 SV=2 - [XPC_MOUSE]	0.1151	2	1	3	3	0	0.0366	1	1	2.51	0.0301	1	1		0			0	0.0484	1	1	930	104.5	8.81
Q80U38	Protein KHNYN OS=Mus musculus GN=Khnyn PE=2 SV=2 - [KHNYN_MOUSE]	0.1148	1	1	4	4	0	0.0999	3	3		0			0	0.0149	1	1		0			671	74.5	7.87
Q9Z321	DNA topoisomerase 3-beta-1 OS=Mus musculus GN=Top3b PE=1 SV=1 - [TOP3B_MOUSE]	0.1148	9	3	6	6	0	0.0128	1	1		0			13.03	0.0731	4	4	0	0.029	1	1	862	96.9	7.93
Q8C739	Protein FAM110B OS=Mus musculus GN=Fam110b PE=1 SV=1 - [F110B_MOUSE]	0.1148	2	1	2	2		0				0			3.4	0.0874	1	1	1.99	0.0273	1	1	366	40.3	9.23
Q569Z5	Probable ATP-dependent RNA helicase DDX46 OS=Mus musculus GN=Ddx46 PE=1 SV=2 - [DDX46_MOUSE]	0.1143	3	5	10	14	13.18	0.0591	4	5	5.17	0.0543	4	4		0			0	0.0262	3	5	1032	117.4	9.26
B0QZL2	Nicotinamide/nicotinic acid mononucleotide adenylyltransferase 1 OS=Mus musculus GN=Nmnat1 PE=1 SV=1 - [B0QZL2_MOUSE]	0.1141	3	1	1	47		0			0	0.1141	1	45	0	0.1141	1	1	0	0.1141	1	1	149	16.8	9.36
Q91YK6	Rpl23a protein (Fragment) OS=Mus musculus GN=Rpl23a PE=2 SV=1 - [Q91YK6_MOUSE]	0.1141	3	1	1	1		0			2.91	0.1141	1	1		0				0			149	16.9	10.39
Q7TPV4	Myb-binding protein 1A OS=Mus musculus GN=Mybbp1a PE=1 SV=2 - [MBB1A_MOUSE]	0.1138	3	8	11	21	19.44	0.0908	8	11	0	0.0082	1	4	0	0.0164	2	4	0	0.0149	2	2	1344	151.9	8.95
Q80W94	2-acylglycerol O-acyltransferase 2 OS=Mus musculus GN=Mogat2 PE=1 SV=1 - [MOGT2_MOUSE]	0.1138	1	1	2	2	0	0.0868	1	1		0			2.91	0.0659	1	1		0			334	38.6	9.63
Q3TIT7	Putative uncharacterized protein OS=Mus musculus GN=Bcar1 PE=2 SV=1 - [Q3TIT7_MOUSE]	0.1133	6	3	7	8	8.02	0.0561	4	5	2.55	0.0458	2	2		0			0	0.0137	1	1	874	94.2	5.62
Q8C2T9	Putative uncharacterized protein OS=Mus musculus GN=Ik PE=2 SV=1 - [Q8C2T9_MOUSE]	0.1131	5	2	5	7		0			0	0.0233	2	3	5.73	0.1023	4	4		0			557	65.5	6.64
Q8C2E7	WASH complex subunit strumpellin OS=Mus musculus GN=Kiaa0196 PE=1 SV=2 - [STRUM_MOUSE]	0.113	2	5	8	11	18.51	0.0906	6	8	0	0.0147	1	2		0			0	0.0078	1	1	1159	134	7.12
Q1AJD0	Histone acetyltransferase OS=Mus musculus GN=Kat7 PE=2 SV=1 - [Q1AJD0_MOUSE]	0.1129	4	1	4	4	0	0.054	1	1		0			4.35	0.0589	3	3		0			611	70.6	8.85
Q5SRW8	Vacuolar protein sorting-associated protein 54 (Fragment) OS=Mus musculus GN=Vps54 PE=1 SV=1 - [Q5SRW8_MOUSE]	0.1129	3	1	4	5	2.69	0.0515	1	1	2.17	0.0184	1	1	0	0.0196	1	2	0	0.0233	1	1	815	92.1	6.51
A0A0A6YW80	N-alpha-acetyltransferase 15, NatA auxiliary subunit OS=Mus musculus GN=Naa15 PE=1 SV=1 - [A0A0A6YW80_MOUSE]	0.1129	5	5	7	14		0			23.79	0.1129	7	10		0			6.26	0.0515	3	4	815	95.2	6.98
E9QKZ2	Importin-9 OS=Mus musculus GN=Ipo9 PE=1 SV=1 - [E9QKZ2_MOUSE]	0.1125	6	5	5	10	13.45	0.1125	5	9		0				0			2.8	0.0269	1	1	1040	115.9	4.82
Q9CW46	Ribonucleoprotein PTB-binding 1 OS=Mus musculus GN=Raver1 PE=1 SV=2 - [RAVR1_MOUSE]	0.1123	1	2	3	5	0	0.0348	1	1	0	0.0241	1	1	11.62	0.0775	2	3		0			748	79.3	8.72
Q9QYY0	GRB2-associated-binding protein 1 OS=Mus musculus GN=Gab1 PE=1 SV=2 - [GAB1_MOUSE]	0.1122	1	4	5	6		0			6.65	0.0388	1	2	14.47	0.0734	4	4		0			695	76.8	5.67
Q3UMU9	Hepatoma-derived growth factor-related protein 2 OS=Mus musculus GN=Hdgfrp2 PE=1 SV=1 - [HDGR2_MOUSE]	0.1121	1	3	10	13	2.22	0.0344	2	2	5.5	0.0478	4	5	0	0.0239	2	2	5.11	0.0613	3	4	669	74.2	8.66
Q9D0F1	Kinetochore protein NDC80 homolog OS=Mus musculus GN=Ndc80 PE=1 SV=1 - [NDC80_MOUSE]	0.1121	1	2	6	6	0	0.0405	1	1	3.09	0.0234	1	1	5.37	0.0374	3	3	0	0.0109	1	1	642	73.9	5.95
P69566	Ran-binding protein 9 OS=Mus musculus GN=Ranbp9 PE=1 SV=1 - [RANB9_MOUSE]	0.1118	2	4	5	8	2.09	0.023	1	1	9.44	0.049	2	2	21.52	0.0888	4	5		0			653	71	6.84
Q6A049	MKIAA0546 protein (Fragment) OS=Mus musculus GN=Zfc3h1 PE=2 SV=1 - [Q6A049_MOUSE]	0.1117	4	1	11	14	0	0.0305	3	3		0			3.93	0.0525	5	5	3	0.0391	4	6	1638	186.7	7.23
E9Q4Z5	Protein Gm6729 OS=Mus musculus GN=Gm6729 PE=4 SV=1 - [E9Q4Z5_MOUSE]	0.1116	1	1	3	5		0			2.11	0.093	2	3		0			2.33	0.0186	1	2	484	53.9	8.92
Q3TN10	Putative uncharacterized protein OS=Mus musculus GN=Sympk PE=2 SV=1 - [Q3TN10_MOUSE]	0.1115	6	1	12	32	2.27	0.0234	2	2	3.88	0.0656	7	17	3.13	0.0544	6	9	0	0.03	3	4	1067	119.2	7.47
A0A0R4J049	Protein arginine N-methyltransferase 5 OS=Mus musculus GN=Prmt5 PE=4 SV=1 - [A0A0R4J049_MOUSE]	0.1115	2	1	3	3		0			2.53	0.102	2	2	0	0.0094	1	1		0			637	72.7	6.34
D3Z7B5	Protein C330027C09Rik OS=Mus musculus GN=C330027C09Rik PE=1 SV=1 - [D3Z7B5_MOUSE]	0.1114	2	1	7	11	0	0.0397	2	2	9.22	0.0981	5	6	0	0.032	2	2	0	0.0187	1	1	907	102.1	6.39
Q8CD92	Tetratricopeptide repeat protein 27 OS=Mus musculus GN=Ttc27 PE=1 SV=2 - [TTC27_MOUSE]	0.111	1	2	6	7	2.68	0.0165	1	1	2.33	0.0378	2	2	7.39	0.0519	3	3	0	0.026	1	1	847	96.4	5.77
F6TVP2	Deoxynucleoside triphosphate triphosphohydrolase SAMHD1 (Fragment) OS=Mus musculus GN=Samhd1 PE=1 SV=1 - [F6TVP2_MOUSE]	0.1109	8	2	4	5	0	0.019	2	2		0			8.69	0.1014	3	3		0			631	72.8	7.27
Q8C804	Spindle and centriole-associated protein 1 OS=Mus musculus GN=Spice1 PE=1 SV=2 - [SPICE_MOUSE]	0.1105	2	3	5	5	11.19	0.1105	5	5		0				0				0			860	95.6	7.05
A0A087WS04	Kinectin OS=Mus musculus GN=Ktn1 PE=1 SV=1 - [A0A087WS04_MOUSE]	0.1103	18	1	8	9	8.36	0.0515	5	5	6.99	0.0588	3	3		0			0	0.0172	1	1	1224	140.5	6.21
E9Q175	Unconventional myosin-VI OS=Mus musculus GN=Myo6 PE=1 SV=1 - [E9Q175_MOUSE]	0.1101	9	1	7	7	2.17	0.0407	2	2	2.34	0.0303	3	3	0	0.0096	1	1	0	0.0295	1	1	1253	144.7	8.51
Q6P1H6	Ankyrin repeat and LEM domain-containing protein 2 OS=Mus musculus GN=Ankle2 PE=1 SV=2 - [ANKL2_MOUSE]	0.11	1	1	6	7	2.3	0.0446	2	2	2.76	0.0446	2	2	3.85	0.0207	2	3		0			964	106.1	7.37
F8VPX1	Ubiquitin carboxyl-terminal hydrolase OS=Mus musculus GN=Usp7 PE=1 SV=1 - [F8VPX1_MOUSE]	0.1097	4	1	5	5	2.86	0.0408	2	2	0	0.0354	1	1		0			0	0.0335	2	2	1103	128.4	5.55
B0QZL9	Calcipressin-3 (Fragment) OS=Mus musculus GN=Rcan3 PE=1 SV=1 - [B0QZL9_MOUSE]	0.1095	3	1	2	3		0				0			3.69	0.0803	1	2	0	0.1095	1	1	137	15.6	7.99
Q8R5K4	Nucleolar protein 6 OS=Mus musculus GN=Nol6 PE=2 SV=2 - [NOL6_MOUSE]	0.1094	4	2	7	13	17.6	0.0877	5	9	1.96	0.0217	2	2	0	0.013	1	1	0	0.013	1	1	1152	129.1	6.79
Q9EQQ9	Protein O-GlcNAcase OS=Mus musculus GN=Mgea5 PE=1 SV=2 - [OGA_MOUSE]	0.1092	2	2	5	5	9.16	0.0644	3	3	0	0.0273	1	1	2.01	0.0175	1	1		0			916	103.1	4.92
P46978	Dolichyl-diphosphooligosaccharide--protein glycosyltransferase subunit STT3A OS=Mus musculus GN=Stt3a PE=1 SV=1 - [STT3A_MOUSE]	0.1092	10	1	3	4	2.55	0.0667	2	2		0			2.43	0.0426	1	2		0			705	80.5	8.1
P51125	Calpastatin OS=Mus musculus GN=Cast PE=1 SV=2 - [ICAL_MOUSE]	0.1091	7	1	5	13	4.74	0.0749	3	5	0	0.014	1	2		0			0	0.0343	2	6	788	84.9	5.52
P54729	NEDD8 ultimate buster 1 OS=Mus musculus GN=Nub1 PE=1 SV=2 - [NUB1_MOUSE]	0.1091	4	2	4	5	2.9	0.0228	1	1	2.18	0.0472	2	2	6.62	0.0635	2	2		0			614	70.3	5.88
A0A0G2JGL8	Putative ATP-dependent RNA helicase DHX30 OS=Mus musculus GN=Dhx30 PE=1 SV=1 - [A0A0G2JGL8_MOUSE]	0.1088	3	2	6	7	6.91	0.054	3	4	0	0.0169	1	1		0			0	0.0379	2	2	1186	132.9	8.59
Q04692	SWI/SNF-related matrix-associated actin-dependent regulator of chromatin subfamily A containing DEAD/H box 1 OS=Mus musculus GN=Smarcad1 PE=1 SV=2 - [SMRCD_MOUSE]	0.1087	1	3	9	12	2.32	0.0646	3	5		0			8.16	0.049	4	4	4.41	0.0353	2	3	1021	116.4	5.68
H3BL49	T-complex protein 1 subunit theta OS=Mus musculus GN=Cct8 PE=1 SV=1 - [H3BL49_MOUSE]	0.1084	9	1	4	9	0	0.045	1	1	0	0.0695	2	2		0			0	0.0184	1	6	489	53	5.5
F7C0F2	Breast carcinoma-amplified sequence 3 homolog (Fragment) OS=Mus musculus GN=Bcas3 PE=1 SV=1 - [F7C0F2_MOUSE]	0.1082	5	2	5	8	3.82	0.0794	3	5	9.83	0.026	2	2	0	0.0231	1	1		0			693	75	6.58
Q3TKR5	Ribosomal protein L5 OS=Mus musculus GN=Rpl5 PE=2 SV=1 - [Q3TKR5_MOUSE]	0.1081	4	1	2	4	5.67	0.0878	1	1	5.63	0.0878	1	1	5.7	0.0878	1	1	0	0.0203	1	1	296	34.2	9.77
E9PX31	Protein Gml OS=Mus musculus GN=Gml PE=1 SV=1 - [E9PX31_MOUSE]	0.108	1	1	1	1		0				0			0	0.108	1	1		0			176	20.1	7.02
Q8BXV4	Putative uncharacterized protein OS=Mus musculus GN=Ecd PE=2 SV=1 - [Q8BXV4_MOUSE]	0.1076	2	2	3	4		0			0	0.0577	1	1	10.81	0.0499	2	3		0			641	71.7	4.97
Q8VDM5	Oxysterol-binding protein OS=Mus musculus GN=Osbpl9 PE=2 SV=1 - [Q8VDM5_MOUSE]	0.1075	8	1	3	3		0			5.57	0.095	2	2	0	0.0125	1	1		0			558	62.5	6.32
F8WGX0	FYVE, RhoGEF and PH domain-containing protein 4 (Fragment) OS=Mus musculus GN=Fgd4 PE=1 SV=1 - [F8WGX0_MOUSE]	0.1074	2	1	4	4	2.44	0.0729	2	2	1.67	0.0345	2	2		0				0			754	85.2	5.82
A2API3	Integrator complex subunit 8 OS=Mus musculus GN=Ints8 PE=1 SV=1 - [A2API3_MOUSE]	0.1074	2	1	5	5	3.65	0.047	2	2		0			0	0.0133	1	1	0	0.047	2	2	978	111.3	6.71
Q8CIK8	E3 ubiquitin-protein ligase RFWD3 OS=Mus musculus GN=Rfwd3 PE=2 SV=1 - [RFWD3_MOUSE]	0.1072	1	1	4	4	3.22	0.0827	3	3	2.5	0.0258	1	1		0				0			774	84.3	5.68
Q6ZQK2	MKIAA0051 protein (Fragment) OS=Mus musculus GN=Iqgap1 PE=2 SV=1 - [Q6ZQK2_MOUSE]	0.1071	9	1	8	11	0	0.0196	1	1	0	0.0178	2	2	6.46	0.0387	3	6	0	0.0309	2	2	1681	191.2	6.57
Q6IQY8	Ppfibp1 protein OS=Mus musculus GN=Ppfibp1 PE=2 SV=1 - [Q6IQY8_MOUSE]	0.1069	4	1	1	1	0	0.1069	1	1		0				0				0			262	29.8	6.39
P54276	DNA mismatch repair protein Msh6 OS=Mus musculus GN=Msh6 PE=1 SV=3 - [MSH6_MOUSE]	0.1068	3	1	8	9	4.45	0.0567	4	4	7.13	0.0589	4	4	2.37	0.011	1	1		0			1358	151	6.73
P59470	DNA-directed RNA polymerase III subunit RPC2 OS=Mus musculus GN=Polr3b PE=1 SV=2 - [RPC2_MOUSE]	0.1068	1	1	7	17	2.58	0.038	2	2	0	0.0282	2	8	0	0.0097	1	1	4.89	0.0618	4	6	1133	127.6	8.5
J3QJV7	Rab GTPase-binding effector protein 1 OS=Mus musculus GN=Rabep1 PE=1 SV=1 - [J3QJV7_MOUSE]	0.1067	2	2	5	6	6.5	0.0681	3	3		0			0	0.0386	2	3		0			778	89.8	5
Q8R080	G2 and S phase-expressed protein 1 OS=Mus musculus GN=Gtse1 PE=1 SV=2 - [GTSE1_MOUSE]	0.1066	1	3	9	13	1.74	0.0189	1	1	2.02	0.0135	1	1	2.98	0.0202	1	1	9.62	0.0864	6	10	741	78.7	9.39
Q3UGE1	Putative uncharacterized protein OS=Mus musculus GN=Trappc12 PE=2 SV=1 - [Q3UGE1_MOUSE]	0.1066	3	1	4	4	0	0.1066	3	3		0			0	0.0138	1	1		0			797	87.7	4.77
Q8C5V8	Protein Ccdc187 OS=Mus musculus GN=Ccdc187 PE=1 SV=1 - [Q8C5V8_MOUSE]	0.1065	1	1	9	12	3.78	0.047	4	4	1.81	0.0271	2	3	0	0.0157	2	3	1.66	0.0282	2	2	958	104.9	9.8
Q3UZD6	Putative uncharacterized protein OS=Mus musculus GN=Bub1b PE=2 SV=1 - [Q3UZD6_MOUSE]	0.1065	3	1	5	14	0	0.0333	1	1	7.1	0.039	3	7	0	0.0067	1	5	0	0.0342	1	1	1052	118.3	5.47
Q6ZQJ9	MKIAA0074 protein (Fragment) OS=Mus musculus GN=Ncaph PE=2 SV=1 - [Q6ZQJ9_MOUSE]	0.1064	2	2	3	4	0	0.0245	1	1		0				0			2.21	0.0818	2	3	611	68.7	4.78
A0A0R4J0G9	Methionine synthase reductase OS=Mus musculus GN=Mtrr PE=4 SV=1 - [A0A0R4J0G9_MOUSE]	0.1063	2	1	3	3	2.03	0.0201	1	1		0			6.47	0.0862	2	2		0			696	77.5	6.3
Q6PDY6	Protein Wnt (Fragment) OS=Mus musculus GN=Wnt7b PE=2 SV=1 - [Q6PDY6_MOUSE]	0.1062	4	1	4	4	0	0.0276	1	1		0			0	0.0637	2	2	0	0.0149	1	1	471	52.4	9.89
Q8BTU7	RCC1 domain-containing protein 1 OS=Mus musculus GN=Rccd1 PE=2 SV=2 - [RCCD1_MOUSE]	0.1061	1	1	1	1	0	0.1061	1	1		0				0				0			377	40.6	5.26
P59017	Bcl-2-like protein 13 OS=Mus musculus GN=Bcl2l13 PE=1 SV=2 - [B2L13_MOUSE]	0.106	3	3	4	5	0	0.0968	1	1		0			0	0.0991	3	4		0			434	46.7	4.59
Q6PHZ5	Putative RNA-binding protein 15B OS=Mus musculus GN=Rbm15b PE=1 SV=2 - [RB15B_MOUSE]	0.106	1	1	7	7	2.7	0.0225	1	1	2.44	0.0259	2	2	2.45	0.0428	3	3	0	0.0147	1	1	887	97	9.91
F6YBV1	CCR4-NOT transcription complex subunit 3 (Fragment) OS=Mus musculus GN=Cnot3 PE=1 SV=1 - [F6YBV1_MOUSE]	0.1059	3	3	4	4	8.39	0.0676	3	3	0	0.0382	1	1		0				0			340	37.6	5.9
Q99LH1	Nucleolar GTP-binding protein 2 OS=Mus musculus GN=Gnl2 PE=1 SV=2 - [NOG2_MOUSE]	0.1058	4	4	8	13	6.15	0.0481	3	3	10.16	0.0563	4	6	0	0.0137	1	1	6.28	0.0632	3	3	728	83.3	9.2
Q3V1I7	Putative uncharacterized protein (Fragment) OS=Mus musculus GN=Tsc22d2 PE=2 SV=1 - [Q3V1I7_MOUSE]	0.1056	3	1	2	2	5.36	0.0831	1	1		0				0			0	0.0225	1	1	445	44.1	8.12
Q9D7V6	Putative uncharacterized protein OS=Mus musculus GN=Mphosph10 PE=2 SV=1 - [Q9D7V6_MOUSE]	0.1054	3	1	2	4	2.68	0.1054	2	3	2.7	0.0639	1	1		0				0			313	36.5	9.57
P80316	T-complex protein 1 subunit epsilon OS=Mus musculus GN=Cct5 PE=1 SV=1 - [TCPE_MOUSE]	0.1054	2	1	3	3		0			4.12	0.0518	1	1		0			1.69	0.0536	2	2	541	59.6	6.02
Q9D5V5	Cullin-5 OS=Mus musculus GN=Cul5 PE=1 SV=3 - [CUL5_MOUSE]	0.1051	7	3	7	8	0	0.0103	1	2	0	0.0282	1	1	10.17	0.0615	4	4	0	0.0154	1	1	780	90.9	7.81
Q8K3W3	Protein CASC3 OS=Mus musculus GN=Casc3 PE=1 SV=3 - [CASC3_MOUSE]	0.1046	1	1	5	7	3.98	0.0874	4	5		0			6.41	0.0172	1	2		0			698	75.7	6.44
O54781	SRSF protein kinase 2 OS=Mus musculus GN=Srpk2 PE=1 SV=2 - [SRPK2_MOUSE]	0.1043	4	1	5	10	6.37	0.0617	2	2	0	0.0279	2	3	0	0.0279	2	5		0			681	76.7	4.91
Q6NXV5	Uncharacterized protein OS=Mus musculus GN=Gm42035 PE=2 SV=1 - [Q6NXV5_MOUSE]	0.1043	1	1	3	6	0	0.0638	2	2		0			0	0.0406	1	1	0	0.0638	2	3	690	77.7	8.92
Q8R1F1	Niban-like protein 1 OS=Mus musculus GN=Fam129b PE=1 SV=2 - [NIBL1_MOUSE]	0.1041	1	1	6	7	0	0.016	1	1	9.96	0.0788	4	5		0			0	0.0093	1	1	749	84.8	5.94
P97329	Kinesin-like protein KIF20A OS=Mus musculus GN=Kif20a PE=2 SV=1 - [KI20A_MOUSE]	0.1037	1	1	6	7	8.21	0.0778	3	4		0			0	0.0124	1	1	2.57	0.0248	2	2	887	99.8	6.99
Q3URR7	Zinc finger and SCAN domain-containing protein 10 OS=Mus musculus GN=Zscan10 PE=1 SV=2 - [ZSC10_MOUSE]	0.1036	6	2	5	16	9.22	0.0767	3	6	5.41	0.0537	3	3		0			15.22	0.0294	1	7	782	88.3	8.03
E9Q585	Protein Slc4a1ap OS=Mus musculus GN=Slc4a1ap PE=1 SV=1 - [E9Q585_MOUSE]	0.1035	8	1	4	5	5.24	0.0699	2	2	0	0.0336	2	2		0			0	0.0196	1	1	715	79.6	5.1
O35691	Pinin OS=Mus musculus GN=Pnn PE=1 SV=4 - [PININ_MOUSE]	0.1034	3	1	7	7	0	0.0303	2	2	2.32	0.0303	2	2	4.53	0.0359	2	2	0	0.0221	1	1	725	82.4	7.01
Q61584	Fragile X mental retardation syndrome-related protein 1 OS=Mus musculus GN=Fxr1 PE=1 SV=2 - [FXR1_MOUSE]	0.1034	4	1	6	20		0			4.65	0.0576	3	6	6.82	0.062	4	14		0			677	76.2	6.98
Q60968	MCG130107, isoform CRA_a OS=Mus musculus GN=Klra1 PE=2 SV=1 - [Q60968_MOUSE]	0.1031	10	1	3	23	0	0.0992	2	5	0	0.0267	1	2	0	0.0267	1	15	0	0.0344	1	1	262	30.6	8.75
Q3TZN4	Putative uncharacterized protein (Fragment) OS=Mus musculus GN=Plod1 PE=2 SV=1 - [Q3TZN4_MOUSE]	0.103	3	1	3	3		0			2.21	0.0678	1	1	4.7	0.0729	2	2		0			398	45.1	7.01
Q3U868	Poly [ADP-ribose] polymerase (Fragment) OS=Mus musculus GN=Parp1 PE=2 SV=1 - [Q3U868_MOUSE]	0.1028	10	3	7	16	16.82	0.0781	5	11	0	0.0154	1	1	0	0.0319	2	4		0			973	107.8	9.03
Q61191	Host cell factor 1 OS=Mus musculus GN=Hcfc1 PE=1 SV=2 - [HCFC1_MOUSE]	0.1027	3	4	9	10	13.26	0.0797	7	8	0	0.0132	1	1	0	0.021	1	1		0			2045	210.3	7.18
Q6A0A2	La-related protein 4B OS=Mus musculus GN=Larp4b PE=1 SV=2 - [LAR4B_MOUSE]	0.1026	1	1	6	6	0	0.0526	3	3	0	0.0108	1	1		0			2.39	0.0499	2	2	741	81.6	7.49
F6XC25	Coiled-coil and C2 domain-containing protein 1B (Fragment) OS=Mus musculus GN=Cc2d1b PE=1 SV=1 - [F6XC25_MOUSE]	0.1026	3	1	3	5	4.67	0.0766	2	2		0			0	0.0468	1	2	0	0.026	1	1	770	85	5.87
Q8BKR5	Protein phosphatase 1 regulatory subunit 37 OS=Mus musculus GN=Ppp1r37 PE=1 SV=1 - [PPR37_MOUSE]	0.1025	2	1	3	5	3.9	0.0688	2	2	2.37	0.0337	1	1	5.54	0.0337	1	2		0			712	77.5	5.06
Q8BHL5	Engulfment and cell motility protein 2 OS=Mus musculus GN=Elmo2 PE=1 SV=1 - [ELMO2_MOUSE]	0.1025	2	1	3	6		0				0			5.35	0.0615	2	5	0	0.041	1	1	732	83.8	5.95
Q6P2K6	Serine/threonine-protein phosphatase 4 regulatory subunit 3A OS=Mus musculus GN=Ppp4r3a PE=1 SV=1 - [P4R3A_MOUSE]	0.1024	2	4	6	8	0	0.0171	1	1	16.15	0.0732	3	4	0	0.011	1	1	5.62	0.0378	2	2	820	93.8	4.89
P97494	Glutamate--cysteine ligase catalytic subunit OS=Mus musculus GN=Gclc PE=1 SV=4 - [GSH1_MOUSE]	0.102	1	1	4	4	2.03	0.0361	1	1	2.01	0.033	1	1	0	0.0424	2	2		0			637	72.5	5.9
Q3TSG8	Putative uncharacterized protein OS=Mus musculus GN=Trap1 PE=2 SV=1 - [Q3TSG8_MOUSE]	0.102	6	1	4	43	4.67	0.0198	1	1	33.03	0.0637	3	34	16.77	0.0581	2	7	4.07	0.0198	1	1	706	80.1	6.81
O08795	Glucosidase 2 subunit beta OS=Mus musculus GN=Prkcsh PE=1 SV=1 - [GLU2B_MOUSE]	0.1017	2	5	7	13		0				0			27.87	0.1017	7	12	0	0.0192	1	1	521	58.8	4.46
Q80TR8	Protein VPRBP OS=Mus musculus GN=Vprbp PE=1 SV=4 - [VPRBP_MOUSE]	0.1016	1	3	8	15	5.15	0.0259	2	5	6.04	0.0292	3	4	0	0.0531	3	5	2.15	0.0093	1	1	1506	168.8	5.08
A6H5Y3	Methionine synthase OS=Mus musculus GN=Mtr PE=1 SV=1 - [METH_MOUSE]	0.1014	2	2	8	12	10.4	0.0343	4	7	0	0.0623	3	3		0			0	0.0343	2	2	1253	139	5.57
V9GXP8	ELKS/Rab6-interacting/CAST family member 1 OS=Mus musculus GN=Erc1 PE=1 SV=1 - [V9GXP8_MOUSE]	0.1013	7	1	6	11	4.43	0.0556	3	4	5.51	0.0233	2	3	2.69	0.0358	2	2	0	0.017	1	2	1116	127.9	5.91
Q9JHU4	Cytoplasmic dynein 1 heavy chain 1 OS=Mus musculus GN=Dync1h1 PE=1 SV=2 - [DYHC1_MOUSE]	0.1012	5	1	23	37	0	0.0334	7	7	16.08	0.0329	7	12	6.61	0.0373	9	13	5.44	0.0174	3	5	4644	531.7	6.42
Q8K327	Chromosome alignment-maintaining phosphoprotein 1 OS=Mus musculus GN=Champ1 PE=1 SV=1 - [CHAP1_MOUSE]	0.101	1	1	4	15	5.6	0.0611	2	2	1.7	0.0387	2	2	0	0.0125	1	11		0			802	87.5	7.85
Q5NCN8	Mitogen-activated protein kinase OS=Mus musculus GN=Mapk7 PE=1 SV=1 - [Q5NCN8_MOUSE]	0.101	2	4	5	5	6.16	0.0896	4	4	0	0.0114	1	1		0				0			703	76.7	5.71
Q3THK7	GMP synthase [glutamine-hydrolyzing] OS=Mus musculus GN=Gmps PE=1 SV=2 - [GUAA_MOUSE]	0.101	1	1	3	4		0			0	0.0447	1	1	2.41	0.0159	1	1	0	0.0851	2	2	693	76.7	6.73
F8WI55	Programmed cell death protein 10 OS=Mus musculus GN=Pdcd10 PE=1 SV=2 - [F8WI55_MOUSE]	0.1007	3	1	1	1	0	0.1007	1	1		0				0				0			149	17.5	9.19
Q8K3X4	Interferon regulatory factor 2-binding protein-like OS=Mus musculus GN=Irf2bpl PE=1 SV=1 - [I2BPL_MOUSE]	0.1006	1	1	4	9	3.01	0.0477	2	2	20.12	0.0555	2	5	7.41	0.0465	2	2		0			775	80.5	8.24
Q6ZQ73	Cullin-associated NEDD8-dissociated protein 2 OS=Mus musculus GN=Cand2 PE=1 SV=2 - [CAND2_MOUSE]	0.1004	2	1	7	14	4.29	0.0502	3	10	0	0.0267	2	2	0	0.0219	1	1	2.16	0.0154	1	1	1235	135.5	5.58
B7ZP08	AT-rich interactive domain-containing protein 3C OS=Mus musculus GN=Arid3c PE=2 SV=1 - [B7ZP08_MOUSE]	0.1003	2	1	2	2	2.37	0.0554	1	1		0				0			0	0.0449	1	1	379	40.5	7.37
F8VPT6	Ecotropic viral integration site 5 protein OS=Mus musculus GN=Evi5 PE=1 SV=1 - [F8VPT6_MOUSE]	0.1001	5	1	7	11	6.25	0.0692	4	6	2.26	0.0346	2	2	2.6	0.0284	1	1	3.12	0.0358	2	2	809	92.8	6.16
Q8K0Q8	Ror2 protein (Fragment) OS=Mus musculus GN=Ror2 PE=2 SV=1 - [Q8K0Q8_MOUSE]	0.0999	6	1	6	14	0	0.0687	4	4	0	0.0087	1	3	0	0.015	1	1	0	0.04	3	6	801	89.1	6.37
Q3UBR6	Putative uncharacterized protein OS=Mus musculus PE=2 SV=1 - [Q3UBR6_MOUSE]	0.0998	2	1	3	9	0	0.0509	1	1	0	0.0489	2	6	0	0.0254	1	2		0			511	56.9	8.4
E9PWG6	Protein Ncapg OS=Mus musculus GN=Ncapg PE=1 SV=1 - [E9PWG6_MOUSE]	0.0996	3	5	8	10	15.56	0.0637	5	6	0	0.0408	3	4		0				0			1004	112.8	5.55
Q9CZA5	Zinc finger CCHC domain-containing protein 12 OS=Mus musculus GN=Zcchc12 PE=1 SV=1 - [ZCH12_MOUSE]	0.0995	1	1	3	10	4.17	0.0249	1	4	1.76	0.0423	2	3	2.29	0.0746	2	3		0			402	45.1	5.39
Q8CHW4	Translation initiation factor eIF-2B subunit epsilon OS=Mus musculus GN=Eif2b5 PE=1 SV=1 - [EI2BE_MOUSE]	0.099	1	6	6	8		0				0			27.44	0.099	6	8		0			717	80	5.07
Q3TCH7	Cullin-4A OS=Mus musculus GN=Cul4a PE=1 SV=1 - [CUL4A_MOUSE]	0.0988	6	1	6	8		0			2.55	0.0237	1	1	15.55	0.054	4	6	0	0.0211	1	1	759	87.7	8.35
Q3TPM3	Cullin-1 (Fragment) OS=Mus musculus GN=Cul1 PE=1 SV=1 - [Q3TPM3_MOUSE]	0.0987	4	2	5	8	0	0.0215	1	1	8.99	0.0286	1	3	13.58	0.0587	3	4		0			699	80.5	7.28
Q3U661	Putative uncharacterized protein OS=Mus musculus GN=Tox4 PE=2 SV=1 - [Q3U661_MOUSE]	0.0985	4	2	4	4	1.8	0.0145	1	1	0	0.0727	2	2		0			0	0.0129	1	1	619	66	5.01
H3BKL7	Deoxyribonuclease-1 OS=Mus musculus GN=Dnase1 PE=1 SV=1 - [H3BKL7_MOUSE]	0.0985	7	1	2	2		0			0	0.064	1	1	0	0.0345	1	1		0			203	23	6.93
Q8BNA5	Putative uncharacterized protein OS=Mus musculus GN=Cttn PE=2 SV=1 - [Q8BNA5_MOUSE]	0.0982	3	3	5	5	0	0.0589	1	1	0	0.0629	1	1	10.69	0.0589	3	3		0			509	57.1	5.33
Q920A7	AFG3-like protein 1 OS=Mus musculus GN=Afg3l1 PE=1 SV=2 - [AFG31_MOUSE]	0.0976	1	3	6	11	0	0.0076	1	1	0	0.0583	1	2	5.33	0.0608	5	8		0			789	87	8.85
Q571M0	MKIAA4032 protein (Fragment) OS=Mus musculus GN=Mfn1 PE=2 SV=1 - [Q571M0_MOUSE]	0.0975	3	3	4	6		0			0	0.0454	1	1	17.83	0.0521	3	4	0	0.0454	1	1	749	84.5	6.65
A2ACC7	Ral GTPase-activating protein subunit beta (Fragment) OS=Mus musculus GN=Ralgapb PE=1 SV=2 - [A2ACC7_MOUSE]	0.0972	6	1	6	7	0	0.0264	2	2	3.06	0.0136	1	1		0			0	0.0571	3	4	1173	129.9	6.93
Q8BYA0	Tubulin-specific chaperone D OS=Mus musculus GN=Tbcd PE=1 SV=1 - [TBCD_MOUSE]	0.097	1	1	8	12	5.35	0.0669	4	4	0	0.0151	2	3	0	0.0217	2	3	0	0.0059	1	2	1196	133.2	6.51
Q505D1	Serine/threonine-protein phosphatase 6 regulatory ankyrin repeat subunit A OS=Mus musculus GN=Ankrd28 PE=1 SV=1 - [ANR28_MOUSE]	0.0969	2	6	6	7	29.97	0.0969	6	7		0				0				0			1053	112.8	6.27
A0A068BGT0	Vacuolar protein sorting 52 OS=Mus musculus GN=Vps52 PE=2 SV=1 - [A0A068BGT0_MOUSE]	0.0968	3	2	3	3		0				0			2.69	0.0567	2	2	0	0.0401	1	1	723	82	5.9
O35233	MAF4 (Fragment) OS=Mus musculus GN=Aff1 PE=2 SV=1 - [O35233_MOUSE]	0.0966	5	1	5	11	2.32	0.0396	2	2	2.92	0.0562	2	4		0			0	0.0537	2	5	1211	130.9	9.2
D3Z0M9	MCG18410, isoform CRA_a OS=Mus musculus GN=Ddx23 PE=1 SV=1 - [D3Z0M9_MOUSE]	0.0965	1	3	6	9	0	0.0122	1	1	7.11	0.0611	3	5	0	0.0244	1	1	2.41	0.0232	2	2	819	95.4	9.58
Q7TMY7	Importin-8 OS=Mus musculus GN=Ipo8 PE=1 SV=3 - [IPO8_MOUSE]	0.096	2	3	6	6	10.55	0.0634	4	4		0			0	0.0248	1	1	0	0.0079	1	1	1010	117	5.16
B1ATP7	Zinc phosphodiesterase ELAC protein 2 OS=Mus musculus GN=Elac2 PE=1 SV=1 - [B1ATP7_MOUSE]	0.096	2	1	5	7	0	0.017	1	1	6.69	0.079	3	4	0	0.017	2	2		0			823	91.9	7.52
Q99LG2	Transportin-2 OS=Mus musculus GN=Tnpo2 PE=1 SV=1 - [TNPO2_MOUSE]	0.0958	4	1	6	12		0			23.87	0.0789	5	9	6.68	0.0271	2	2	0	0.0169	1	1	887	100.4	4.98
Q6P3Z1	Sfrs12 protein (Fragment) OS=Mus musculus GN=Srek1 PE=2 SV=1 - [Q6P3Z1_MOUSE]	0.0958	2	2	3	3		0				0			2.82	0.0762	2	2	0	0.0197	1	1	407	47.1	11.08
Q9R269	Periplakin OS=Mus musculus GN=Ppl PE=1 SV=1 - [PEPL_MOUSE]	0.0957	3	1	14	35	3.12	0.0222	3	3	2.91	0.0655	8	26	2.4	0.0262	5	6		0			1755	203.9	5.54
A2BH40	AT-rich interactive domain-containing protein 1A OS=Mus musculus GN=Arid1a PE=1 SV=1 - [ARI1A_MOUSE]	0.0955	2	5	10	10	9.13	0.0355	3	3	3.06	0.0123	2	2	11.86	0.032	4	4	0	0.0158	1	1	2283	241.9	6.68
B9EKT8	Uncharacterized protein OS=Mus musculus GN=Cep162 PE=2 SV=1 - [B9EKT8_MOUSE]	0.0955	2	1	9	17	0	0.0299	3	4	2.09	0.0342	3	4	0	0.0086	1	1	0	0.0356	3	8	1403	160.8	5.53
Z4YJW0	ER membrane protein complex subunit 1 OS=Mus musculus GN=Emc1 PE=1 SV=1 - [Z4YJW0_MOUSE]	0.0953	3	1	6	7	1.88	0.0682	4	4	0	0.009	1	1	0	0.0181	1	1	2.05	0.016	1	1	997	111.5	7.43
Q69ZQ1	Uncharacterized family 31 glucosidase KIAA1161 OS=Mus musculus GN=Kiaa1161 PE=1 SV=2 - [K1161_MOUSE]	0.095	2	1	4	5	1.82	0.0154	1	1	0	0.014	1	1		0			0	0.0656	2	3	716	81.3	8.29
Q6GQT9	Nodal modulator 1 OS=Mus musculus GN=Nomo1 PE=1 SV=1 - [NOMO1_MOUSE]	0.0947	1	1	5	5	5.32	0.0577	3	3		0			0	0.0099	1	1	0	0.0272	1	1	1214	133.3	6.09
Q9ESJ0	Exportin-4 OS=Mus musculus GN=Xpo4 PE=1 SV=2 - [XPO4_MOUSE]	0.0947	2	2	5	5	2.89	0.0799	4	4		0			0	0.0148	1	1		0			1151	129.9	5.12
P15656	Fibroblast growth factor 5 OS=Mus musculus GN=Fgf5 PE=2 SV=1 - [FGF5_MOUSE]	0.0947	1	1	2	2		0				0				0			2.48	0.0947	2	2	264	29.1	10.42
Q80TE0	RNA polymerase II-associated protein 1 OS=Mus musculus GN=Rpap1 PE=1 SV=2 - [RPAP1_MOUSE]	0.0944	2	1	8	12	2.09	0.0362	2	2	1.76	0.0348	3	4	0	0.0291	3	3	1.7	0.0369	3	3	1409	155.2	6.65
F7B5B5	Protein Hnrnpr OS=Mus musculus GN=Hnrnpr PE=1 SV=1 - [F7B5B5_MOUSE]	0.0942	13	2	3	4		0				0			15.8	0.0942	3	4		0			531	59.6	9.16
Q148W8	Inactive dual specificity phosphatase 27 OS=Mus musculus GN=Dusp27 PE=1 SV=1 - [DUS27_MOUSE]	0.094	1	2	6	7		0			2.11	0.0202	2	3	0	0.0123	1	1	0	0.0615	3	3	1138	128.5	5.15
Q5F2E7	Nuclear fragile X mental retardation-interacting protein 2 OS=Mus musculus GN=Nufip2 PE=1 SV=1 - [NUFP2_MOUSE]	0.0939	1	6	7	13		0				0			15.08	0.0939	7	13		0			692	75.6	8.7
Q5XLB0	Death domain-associated protein (Fragment) OS=Mus musculus GN=Daxx PE=2 SV=1 - [Q5XLB0_MOUSE]	0.0938	12	1	2	3	2.58	0.0938	2	2	3.12	0.0531	1	1		0				0			320	36.2	9.42
Q3UME9	Putative uncharacterized protein OS=Mus musculus GN=Mogs PE=2 SV=1 - [Q3UME9_MOUSE]	0.0935	3	1	6	9		0			2.82	0.0276	1	1	6.04	0.0659	5	8		0			834	91.7	8.81
A0A087WRQ4	Small ubiquitin-related modifier 1 OS=Mus musculus GN=Sumo1 PE=1 SV=1 - [A0A087WRQ4_MOUSE]	0.0933	2	1	1	1		0				0			1.8	0.0933	1	1		0			75	8.4	4.63
E9Q9T4	Adenylate cyclase type 10 OS=Mus musculus GN=Adcy10 PE=3 SV=1 - [E9Q9T4_MOUSE]	0.0932	3	2	7	8	0	0.0137	1	1	2	0.0199	2	3	0	0.0329	2	2	0	0.0267	2	2	1609	185.8	6.83
Q6ZQ53	MKIAA0765 protein (Fragment) OS=Mus musculus GN=Cpne1 PE=2 SV=1 - [Q6ZQ53_MOUSE]	0.0931	7	2	3	7	5.24	0.0439	2	5	1.67	0.0703	2	2		0				0			569	61.5	8.94
Q3TFK2	Putative uncharacterized protein (Fragment) OS=Mus musculus GN=Usp11 PE=2 SV=1 - [Q3TFK2_MOUSE]	0.0931	5	1	3	4	0	0.0712	2	2	0	0.0219	1	1	0	0.0219	1	1		0			548	62.9	5.15
Q8C605	ATP-dependent 6-phosphofructokinase OS=Mus musculus GN=Pfkp PE=1 SV=1 - [Q8C605_MOUSE]	0.0931	5	2	6	6		0				0			15.79	0.0931	6	6		0			784	85.5	6.89
S4R1M9	Oxysterol-binding protein-related protein 10 OS=Mus musculus GN=Osbpl10 PE=1 SV=1 - [OSB10_MOUSE]	0.0927	1	1	5	5	2.03	0.0326	2	2	2	0.0601	2	2	2.19	0.0209	1	1		0			766	83.8	8.28
H3BKL6	cTAGE family member 5 OS=Mus musculus GN=Ctage5 PE=1 SV=1 - [H3BKL6_MOUSE]	0.0927	11	1	4	4	4.37	0.0785	3	3		0				0			0	0.0143	1	1	701	79.3	5.21
Q80Y44	Probable ATP-dependent RNA helicase DDX10 OS=Mus musculus GN=Ddx10 PE=1 SV=2 - [DDX10_MOUSE]	0.0926	7	3	4	6	21.19	0.0926	4	6		0				0				0			875	100.7	7.75
Q3UWV9	Putative uncharacterized protein OS=Mus musculus GN=Hook2 PE=2 SV=1 - [Q3UWV9_MOUSE]	0.0925	3	2	3	4		0				0			9.27	0.0708	2	3	0	0.0217	1	1	692	80.4	5.31
F8WGN6	Kinesin-like protein OS=Mus musculus GN=Kif21a PE=1 SV=1 - [F8WGN6_MOUSE]	0.0915	6	1	7	12	6.26	0.0301	2	4	2.52	0.0627	4	4	2.24	0.016	2	3	0	0.0172	1	1	1628	181.3	6.06
G5E866	Splicing factor 3B subunit 1 OS=Mus musculus GN=Sf3b1 PE=1 SV=1 - [G5E866_MOUSE]	0.0913	5	2	7	11	4.37	0.0245	2	2	0	0.0353	3	4	0	0.0552	4	4	0	0.0115	1	1	1304	145.7	7.09
Q2TV84	Transient receptor potential cation channel subfamily M member 1 OS=Mus musculus GN=Trpm1 PE=2 SV=2 - [TRPM1_MOUSE]	0.0912	1	1	6	6	0	0.0567	3	3		0			3	0.0345	3	3		0			1622	183.4	7.87
Q8BVG4	Dipeptidyl peptidase 9 OS=Mus musculus GN=Dpp9 PE=1 SV=2 - [DPP9_MOUSE]	0.0905	1	2	6	7		0			8.14	0.0708	5	5	0	0.0093	1	1	0	0.0197	1	1	862	97.9	6.65
H3BLK9	Espin-like protein OS=Mus musculus GN=Espnl PE=4 SV=1 - [H3BLK9_MOUSE]	0.0905	2	1	4	6		0			4.31	0.0406	2	3	0	0.052	2	2	0	0.0094	1	1	961	103.7	5.99
Q3T9Z7	Putative uncharacterized protein OS=Mus musculus GN=Wasf2 PE=2 SV=1 - [Q3T9Z7_MOUSE]	0.0905	4	1	3	4		0				0			4.2	0.0905	3	4		0			497	54	5.53
Q9JIX8	Apoptotic chromatin condensation inducer in the nucleus OS=Mus musculus GN=Acin1 PE=1 SV=3 - [ACINU_MOUSE]	0.0904	11	5	9	12	1.78	0.0254	2	2	7.46	0.0269	3	4	17.92	0.0493	5	6		0			1338	150.6	5.91
Q91YR5	Methyltransferase-like protein 13 OS=Mus musculus GN=Mettl13 PE=1 SV=1 - [MET13_MOUSE]	0.0903	2	1	4	5	0	0.043	1	1	4.39	0.0158	1	2	2.17	0.0315	2	2		0			698	78.7	6.83
Q3UK51	Putative uncharacterized protein OS=Mus musculus GN=Ptcd3 PE=2 SV=1 - [Q3UK51_MOUSE]	0.0902	3	2	5	7	0	0.0262	1	1	0	0.0247	1	2	4.77	0.0393	3	3	0	0.0262	1	1	687	77.9	5.67
Q5F204	Putative malate dehydrogenase 1B OS=Mus musculus GN=Mdh1b PE=2 SV=1 - [MDH1B_MOUSE]	0.09	1	1	2	3	3.2	0.074	1	2	0	0.016	1	1		0				0			500	56.3	5.15
Q99KD5	Protein unc-45 homolog A OS=Mus musculus GN=Unc45a PE=1 SV=2 - [UN45A_MOUSE]	0.09	1	2	5	6		0			8.21	0.0244	2	2	3.03	0.0657	3	3	0	0.0201	1	1	944	103.4	6.34
Q9JIK8	Nucleoside diphosphate kinase OS=Mus musculus GN=Ndk3 PE=3 SV=1 - [Q9JIK8_MOUSE]	0.0898	1	1	1	1		0			0	0.0898	1	1		0				0			167	18.8	7.02
E9Q5K9	YTH domain-containing protein 1 OS=Mus musculus GN=Ythdc1 PE=1 SV=2 - [YTDC1_MOUSE]	0.0897	2	1	7	9	0	0.0258	2	2	6.08	0.0435	4	4	0	0.0122	1	2	0	0.0204	1	1	736	85.6	6.16
Q8K2T8	RNA polymerase II-associated factor 1 homolog OS=Mus musculus GN=Paf1 PE=1 SV=1 - [PAF1_MOUSE]	0.0897	1	3	4	5		0			0	0.0224	1	1	12.57	0.0673	3	4		0			535	60.5	4.65
Q99LI5	Zinc finger protein 281 OS=Mus musculus GN=Znf281 PE=1 SV=1 - [ZN281_MOUSE]	0.0896	1	1	4	5	6.55	0.0683	2	3	0	0.0101	1	1	0	0.0112	1	1		0			893	96.6	8.56
Q3ULI5	Putative uncharacterized protein (Fragment) OS=Mus musculus GN=Ppp1r10 PE=2 SV=1 - [Q3ULI5_MOUSE]	0.0886	3	3	5	6	9.05	0.0591	4	4	0	0.0295	1	1		0			0	0.0261	1	1	880	93.6	9.2
E9Q0C6	Protein Gm14569 OS=Mus musculus GN=Gm14569 PE=4 SV=1 - [E9Q0C6_MOUSE]	0.0886	1	1	7	23	0	0.0336	3	5	2.24	0.0519	4	12	0	0.0122	2	5	0	0.0073	1	1	1637	180.9	8.7
Q99KC8	von Willebrand factor A domain-containing protein 5A OS=Mus musculus GN=Vwa5a PE=1 SV=2 - [VMA5A_MOUSE]	0.0883	1	1	5	5	2.31	0.0139	1	1	4.73	0.082	4	4		0				0			793	87.1	6.58
Q9ES52	Phosphatidylinositol 3,4,5-trisphosphate 5-phosphatase 1 OS=Mus musculus GN=Inpp5d PE=1 SV=2 - [SHIP1_MOUSE]	0.0882	1	1	7	8	0	0.0361	3	3	2.23	0.0462	3	3	0	0.0059	1	1	0	0.016	1	1	1191	133.5	7.8
Q61301	Catenin alpha-2 OS=Mus musculus GN=Ctnna2 PE=1 SV=3 - [CTNA2_MOUSE]	0.0881	3	1	9	22	10.99	0.043	3	4	7.01	0.0577	5	7		0			25.38	0.0483	6	11	953	105.2	5.71
Q921M3	Splicing factor 3B subunit 3 OS=Mus musculus GN=Sf3b3 PE=1 SV=1 - [SF3B3_MOUSE]	0.0879	1	4	6	9	22.01	0.0772	4	7		0			0	0.0238	2	2		0			1217	135.5	5.26
Q60520	Paired amphipathic helix protein Sin3a OS=Mus musculus GN=Sin3a PE=1 SV=3 - [SIN3A_MOUSE]	0.0879	2	1	5	7	5.26	0.0534	3	4		0			0	0.0243	1	1	0	0.0102	1	2	1274	145	7.25
Q3UPL0	Protein transport protein Sec31A OS=Mus musculus GN=Sec31a PE=1 SV=2 - [SC31A_MOUSE]	0.0878	5	4	6	11	9.57	0.0715	4	5	3.56	0.0276	3	3	2.15	0.0106	1	1	3.46	0.0114	1	2	1230	133.5	6.76
Q5DTS4	MKIAA4015 protein (Fragment) OS=Mus musculus GN=Rbm6 PE=2 SV=1 - [Q5DTS4_MOUSE]	0.0875	7	2	5	5	4.82	0.0694	4	4		0			0	0.018	1	1		0			1109	127.3	6.04
Q3UF10	Putative uncharacterized protein OS=Mus musculus GN=Ogfr PE=2 SV=1 - [Q3UF10_MOUSE]	0.0873	3	1	2	2	2.57	0.0588	1	1		0			2.28	0.0285	1	1		0			561	63	4.87
E9QKL6	Interferon-activable protein 204 OS=Mus musculus GN=Ifi204 PE=1 SV=1 - [E9QKL6_MOUSE]	0.0872	5	1	3	6	0	0.0372	1	1	0	0.0291	1	3	2.66	0.0501	2	2		0			619	69.4	8.69
Q8BL74	General transcription factor 3C polypeptide 2 OS=Mus musculus GN=Gtf3c2 PE=2 SV=2 - [TF3C2_MOUSE]	0.0871	3	4	4	7	8.68	0.0871	4	5		0				0			0	0.0353	2	2	907	100.2	6.57
B2RY22	Clasp1 protein OS=Mus musculus GN=Clasp1 PE=2 SV=1 - [B2RY22_MOUSE]	0.0868	7	1	7	15	2.05	0.0152	2	2	0	0.0207	2	5	0	0.0455	2	2	0	0.0262	3	6	1452	160.2	8.68
Q99JZ7	ERBB receptor feedback inhibitor 1 OS=Mus musculus GN=Errfi1 PE=1 SV=1 - [ERRFI_MOUSE]	0.0868	1	1	2	3		0			2.34	0.0868	2	2	2.36	0.0651	1	1		0			461	50	7.72
Q7M739	Nuclear pore complex-associated intranuclear coiled-coil protein TPR OS=Mus musculus GN=Tpr PE=1 SV=1 - [Q7M739_MOUSE]	0.0866	5	1	14	61	0	0.0289	4	9	2.04	0.0301	6	25	2.97	0.0276	6	20	0	0.0204	3	7	2357	266.8	5.01
Q3TFQ8	Alpha-1,4 glucan phosphorylase OS=Mus musculus GN=Pygb PE=2 SV=1 - [Q3TFQ8_MOUSE]	0.0866	8	2	5	7	2.26	0.019	1	1	8.61	0.0486	3	4		0			2.5	0.0463	2	2	843	96.6	6.65
Q8BRG4	Putative uncharacterized protein OS=Mus musculus GN=Enc1 PE=2 SV=1 - [Q8BRG4_MOUSE]	0.0866	1	1	2	2		0				0			0	0.0526	1	1	0	0.034	1	1	589	66.1	6.61
P09055	Integrin beta-1 OS=Mus musculus GN=Itgb1 PE=1 SV=1 - [ITB1_MOUSE]	0.0865	1	3	6	6	13.71	0.0602	4	4	0	0.01	1	1	0	0.0163	1	1		0			798	88.2	5.94
Q8CCP0	Nuclear export mediator factor Nemf OS=Mus musculus GN=Nemf PE=1 SV=2 - [NEMF_MOUSE]	0.0865	1	1	8	14	0	0.0273	2	3	0	0.0432	4	6	4.71	0.0555	4	4	0	0.015	1	1	1064	121.1	6.8
Q9QYE6	Golgin subfamily A member 5 OS=Mus musculus GN=Golga5 PE=1 SV=2 - [GOGA5_MOUSE]	0.0864	1	1	5	7	0	0.0535	2	3	0	0.0137	1	1	6.71	0.0192	2	3		0			729	82.3	6.23
Q3T9X3	Dynamin-2 OS=Mus musculus GN=Dnm2 PE=1 SV=1 - [Q3T9X3_MOUSE]	0.086	14	3	4	10	9.5	0.086	4	5	11.38	0.0779	3	3		0			3.28	0.0209	1	2	860	97.1	7.62
Q3UM18	Large subunit GTPase 1 homolog OS=Mus musculus GN=Lsg1 PE=1 SV=2 - [LSG1_MOUSE]	0.0854	1	2	3	4		0				0			6.37	0.045	2	3	0	0.0404	1	1	644	73.1	6.51
Q921G6	Leucine-rich repeat and calponin homology domain-containing protein 4 OS=Mus musculus GN=Lrch4 PE=1 SV=1 - [LRCH4_MOUSE]	0.0853	6	1	3	6		0			0	0.0603	2	4	2.47	0.0338	2	2		0			680	73.1	7.53
Q569Z6	Thyroid hormone receptor-associated protein 3 OS=Mus musculus GN=Thrap3 PE=1 SV=1 - [TR150_MOUSE]	0.0852	3	3	6	12	7.17	0.0568	3	4		0			6.17	0.0336	3	6	0	0.0358	2	2	951	108.1	10.17
Q0VBL3	Protein Rbm15 OS=Mus musculus GN=Rbm15 PE=1 SV=1 - [Q0VBL3_MOUSE]	0.0852	7	1	7	10	4.1	0.0239	1	1	9.23	0.0634	4	4	0	0.0114	1	2	2.23	0.027	2	3	962	105.7	10.08
A8C756	Thyroid adenoma-associated protein homolog OS=Mus musculus GN=Thada PE=1 SV=1 - [THADA_MOUSE]	0.0851	1	1	10	12	3.95	0.0304	5	5	2.8	0.0537	5	5	0	0.0077	1	1	0	0.0072	1	1	1938	217.1	6.25
P40142	Transketolase OS=Mus musculus GN=Tkt PE=1 SV=1 - [TKT_MOUSE]	0.0851	1	2	5	7	2.88	0.0273	1	1	0	0.0144	1	1	12.55	0.0546	3	4	0	0.0161	1	1	623	67.6	7.5
Q3UHX0	Nucleolar protein 8 OS=Mus musculus GN=Nol8 PE=1 SV=2 - [NOL8_MOUSE]	0.0846	2	1	6	12	1.63	0.0305	2	6	1.66	0.0349	2	2	4.83	0.0192	2	2	0	0.0192	2	2	1147	128.6	6.55
Q8C0L8	Conserved oligomeric Golgi complex subunit 5 OS=Mus musculus GN=Cog5 PE=1 SV=3 - [COG5_MOUSE]	0.0844	1	1	4	4		0			4.16	0.047	2	2	2.12	0.0374	2	2		0			829	91.3	6.27
Q5DTM8	E3 ubiquitin-protein ligase BRE1A OS=Mus musculus GN=Rnf20 PE=1 SV=2 - [BRE1A_MOUSE]	0.0843	3	2	5	7	6.04	0.0452	2	3	0	0.0134	1	1	5.54	0.0473	3	3		0			973	113.5	5.96
Q60774	Transmembrane protein 45A OS=Mus musculus GN=Tmem45a PE=2 SV=1 - [TM45A_MOUSE]	0.0842	2	1	2	4	0	0.0513	1	2	0	0.033	1	1	0	0.033	1	1		0			273	31.3	8.53
Q9JJ66	Cell division cycle protein 20 homolog OS=Mus musculus GN=Cdc20 PE=1 SV=2 - [CDC20_MOUSE]	0.0842	1	1	2	2		0			5.05	0.0842	2	2		0				0			499	54.8	9.16
Q3U430	Anaphase promoting complex subunit 2 OS=Mus musculus GN=Anapc2 PE=2 SV=1 - [Q3U430_MOUSE]	0.084	3	1	3	12	0	0.0276	1	1	4.3	0.0564	2	9	0	0.0072	1	1	0	0.0276	1	1	833	95	5.31
Q6PCM1	Lysine-specific demethylase 3A OS=Mus musculus GN=Kdm3a PE=1 SV=1 - [KDM3A_MOUSE]	0.0839	6	2	10	13	0	0.0121	1	1	0	0.0295	2	2	7.08	0.0491	5	6	0	0.0113	2	4	1323	147.8	7.74
Q8CC06	Putative uncharacterized protein OS=Mus musculus GN=Itga6 PE=2 SV=1 - [Q8CC06_MOUSE]	0.0839	4	2	6	9	10.29	0.0559	4	6	0	0.0075	1	1	0	0.0075	1	1	0	0.0205	1	1	1073	119.5	6.96
Q99NB8	Ubiquilin-4 OS=Mus musculus GN=Ubqln4 PE=1 SV=1 - [UBQL4_MOUSE]	0.0839	1	2	2	2		0				0			5.57	0.0839	2	2		0			596	63.5	5.03
Q91ZW3	SWI/SNF-related matrix-associated actin-dependent regulator of chromatin subfamily A member 5 OS=Mus musculus GN=Smarca5 PE=1 SV=1 - [SMCA5_MOUSE]	0.0837	5	1	8	19	4.13	0.0438	4	4	1.74	0.0285	2	7	0	0.0314	3	8		0			1051	121.6	8.15
Q3TDD9	Protein phosphatase 1 regulatory subunit 21 OS=Mus musculus GN=Ppp1r21 PE=1 SV=2 - [PPR21_MOUSE]	0.0833	1	2	4	4	0	0.0282	1	1	12.02	0.0551	3	3		0				0			780	88.3	6.9
A0A0N5E9G7	Replication factor C subunit 1 OS=Mus musculus GN=Rfc1 PE=1 SV=1 - [A0A0N5E9G7_MOUSE]	0.0832	9	2	7	8	5.61	0.0319	2	2	0	0.0221	2	2	1.61	0.0257	3	3	0	0.015	1	1	1130	125.8	9.35
Q80Y20	Alkylated DNA repair protein alkB homolog 8 OS=Mus musculus GN=Alkbh8 PE=1 SV=1 - [ALKB8_MOUSE]	0.0828	3	1	3	3	0	0.0392	1	1		0			2.91	0.0196	1	1	0	0.0422	1	1	664	74.7	7.97
Q3TJ10	Putative uncharacterized protein OS=Mus musculus GN=Adpgk PE=2 SV=1 - [Q3TJ10_MOUSE]	0.0828	1	1	2	3	0	0.0485	1	1		0				0			0	0.0828	2	2	495	53.8	5.71
Q3UFX6	Putative uncharacterized protein OS=Mus musculus GN=Mgll PE=2 SV=1 - [Q3UFX6_MOUSE]	0.0826	1	1	1	1	2.52	0.0826	1	1		0				0				0			339	37.5	8.66
Q6P4S8	Integrator complex subunit 1 OS=Mus musculus GN=Ints1 PE=1 SV=2 - [INT1_MOUSE]	0.0825	4	1	9	45	0	0.0342	3	3	3.52	0.0433	4	22	0	0.0424	4	20		0			2195	245	6.28
Q8CI43	Myosin light chain 6B OS=Mus musculus GN=Myl6b PE=1 SV=1 - [MYL6B_MOUSE]	0.0821	1	1	1	1		0				0				0			2.31	0.0821	1	1	207	22.7	5.53
Q3TZ89	Protein transport protein Sec31B OS=Mus musculus GN=Sec31b PE=1 SV=2 - [SC31B_MOUSE]	0.082	1	1	3	7	0	0.0665	2	6		0			2.53	0.0155	1	1		0			1158	125.6	7.77
Q7TRV0	Olfactory receptor OS=Mus musculus GN=Olfr485 PE=3 SV=1 - [Q7TRV0_MOUSE]	0.082	1	1	1	1		0				0				0			0	0.082	1	1	317	35.6	8.12
Q3URQ0	Testis-expressed sequence 10 protein OS=Mus musculus GN=Tex10 PE=1 SV=1 - [TEX10_MOUSE]	0.0819	3	4	7	11	0	0.0097	1	1	11.22	0.0614	5	5	8.69	0.0345	3	4	0	0.0097	1	1	928	105.1	9.16
P97358	TATA box-binding protein-associated factor RNA polymerase I subunit B OS=Mus musculus GN=Taf1b PE=1 SV=2 - [TAF1B_MOUSE]	0.0819	1	1	2	10		0			0	0.0819	2	5	0	0.07	1	3	0	0.07	1	2	586	67.9	8.03
Q8BKY0	Putative uncharacterized protein OS=Mus musculus GN=Cdk5r1 PE=2 SV=1 - [Q8BKY0_MOUSE]	0.0814	1	1	1	2		0			0	0.0814	1	1	0	0.0814	1	1		0			307	34	9.35
Q3UVG3	Protein FAM91A1 OS=Mus musculus GN=Fam91a1 PE=1 SV=1 - [F91A1_MOUSE]	0.0812	1	1	3	3	0	0.0669	2	2	3.76	0.0143	1	1		0				0			837	93.4	6.35
Q80WJ7	Protein LYRIC OS=Mus musculus GN=Mtdh PE=1 SV=1 - [LYRIC_MOUSE]	0.0812	6	2	4	6	0	0.0138	1	1		0			9.73	0.0466	2	4	0	0.0207	1	1	579	63.8	9.33
A2AQ43	Formin-binding protein 1 OS=Mus musculus GN=Fnbp1 PE=1 SV=1 - [A2AQ43_MOUSE]	0.0812	7	1	2	2		0				0			4.29	0.0325	1	1	0	0.0487	1	1	554	64.6	5.24
P47857	ATP-dependent 6-phosphofructokinase, muscle type OS=Mus musculus GN=Pfkm PE=1 SV=3 - [PFKAM_MOUSE]	0.0808	2	1	4	4	2.44	0.0462	1	1	0	0.0128	1	1	1.64	0.0218	2	2		0			780	85.2	8
B2RS91	RNA polymerase I-specific transcription initiation factor RRN3 OS=Mus musculus GN=Rrn3 PE=1 SV=1 - [RRN3_MOUSE]	0.0808	1	1	2	2		0			0	0.0381	1	1	3.49	0.0427	1	1		0			656	74.5	5.5
Q4FJS9	Adar protein OS=Mus musculus GN=Adar PE=2 SV=1 - [Q4FJS9_MOUSE]	0.0807	4	1	6	6	3.83	0.013	1	1	2.17	0.0226	2	2		0			3.37	0.0451	3	3	1152	127.6	8.62
Q3UBB6	Putative uncharacterized protein OS=Mus musculus GN=Nolc1 PE=2 SV=1 - [Q3UBB6_MOUSE]	0.0801	7	1	4	4	0	0.0438	2	2	4.07	0.0363	2	2		0				0			662	69	9.16
E9Q5G2	Protein Pcdhb9 OS=Mus musculus GN=Pcdhb9 PE=1 SV=1 - [E9Q5G2_MOUSE]	0.0797	4	1	3	10	1.68	0.0266	1	1	2.01	0.0531	2	2	0	0.0229	1	7		0			828	91.2	4.98
Q8K3A9	7SK snRNA methylphosphate capping enzyme OS=Mus musculus GN=Mepce PE=1 SV=2 - [MEPCE_MOUSE]	0.0796	2	2	3	4	2.93	0.0255	1	1		0			14.18	0.0541	2	3		0			666	72	9.25
A2ATP6	Myelin expression factor 2 OS=Mus musculus GN=Myef2 PE=1 SV=2 - [A2ATP6_MOUSE]	0.0794	3	1	2	8		0				0			2.02	0.0794	2	8		0			567	61.1	8.75
A2AJ26	ATP-binding cassette sub-family A member 2 OS=Mus musculus GN=Abca2 PE=1 SV=1 - [A2AJ26_MOUSE]	0.0793	1	1	9	10	0	0.0234	2	2	7.44	0.0469	4	4	0	0.009	2	2	0	0.0049	1	2	2433	270.4	6.47
Q6ZPI0	Protein Jade-1 OS=Mus musculus GN=Jade1 PE=1 SV=2 - [JADE1_MOUSE]	0.0791	1	1	5	16	3.34	0.0432	2	2	0	0.036	3	3	0	0.0108	1	10	0	0.0108	1	1	834	93.8	7.69
Q6P9P0	SMC5-SMC6 complex localization factor protein 2 OS=Mus musculus GN=Slf2 PE=2 SV=2 - [SLF2_MOUSE]	0.079	1	1	5	55	0	0.0235	1	1	2.41	0.0477	3	39	0	0.0133	1	14	0	0.0078	1	1	1278	143.9	9.28
A2AQP0	Myosin-7B OS=Mus musculus GN=Myh7b PE=3 SV=1 - [MYH7B_MOUSE]	0.0788	1	1	7	15	0	0.0283	2	2	2.63	0.0273	3	4	0	0.0294	3	9		0			1941	221.4	5.88
Q3UWP8	Putative uncharacterized protein (Fragment) OS=Mus musculus GN=Calr PE=2 SV=1 - [Q3UWP8_MOUSE]	0.0788	2	1	1	1	2.71	0.0788	1	1		0				0				0			368	42.2	4.74
B9EHS3	Hisppd2a protein OS=Mus musculus GN=Ppip5k1 PE=2 SV=1 - [B9EHS3_MOUSE]	0.0787	5	1	8	25	3.09	0.0168	2	2	2.49	0.0236	3	8	1.88	0.0303	4	8	0	0.0222	2	7	1486	165.3	5.55
O88559	Menin OS=Mus musculus GN=Men1 PE=1 SV=2 - [MEN1_MOUSE]	0.0786	3	1	2	4	0	0.0507	1	2		0			0	0.0278	1	2		0			611	67.5	6.39
Q8VC12	Urocanate hydratase OS=Mus musculus GN=Uroc1 PE=1 SV=2 - [HUTU_MOUSE]	0.0784	2	1	4	7	0	0.0399	1	1	0	0.0355	2	3	0	0.0251	1	3		0			676	74.5	7.53
B7ZNV2	GLI-Kruppel family member GLI3 OS=Mus musculus GN=Gli3 PE=2 SV=1 - [B7ZNV2_MOUSE]	0.0783	2	1	6	38	0	0.0404	3	3	0	0.031	2	34		0			0	0.012	1	1	1583	171.5	7.18
P70268	Serine/threonine-protein kinase N1 OS=Mus musculus GN=Pkn1 PE=1 SV=3 - [PKN1_MOUSE]	0.0782	2	2	4	5	4.56	0.0317	3	3	0	0.0106	1	1		0			0	0.0465	1	1	946	104.3	6.27
Q9WTI7	Unconventional myosin-Ic OS=Mus musculus GN=Myo1c PE=1 SV=2 - [MYO1C_MOUSE]	0.0781	1	1	5	6	1.74	0.0103	1	1	2.84	0.0151	1	1	0	0.0414	2	3	0	0.0113	1	1	1063	121.9	9.35
E9Q7C4	Protein Prr14l OS=Mus musculus GN=Prr14l PE=1 SV=1 - [E9Q7C4_MOUSE]	0.0781	2	1	8	23	2.3	0.0289	4	4	2.15	0.0304	2	7	0	0.0406	3	10	0	0.0218	1	2	1971	215.7	7.25
Q91W18	Tudor domain-containing protein 3 OS=Mus musculus GN=Tdrd3 PE=1 SV=4 - [TDRD3_MOUSE]	0.0781	2	1	3	3		0			0	0.0269	1	1	3.6	0.0511	2	2		0			743	82.2	9.11
Q8VD75	Huntingtin-interacting protein 1 OS=Mus musculus GN=Hip1 PE=1 SV=2 - [HIP1_MOUSE]	0.0777	3	1	6	8	4.55	0.0564	5	7	2.46	0.0214	1	1		0				0			1029	115.1	5.43
E9Q5G3	Kinesin-like protein KIF23 OS=Mus musculus GN=Kif23 PE=1 SV=1 - [KIF23_MOUSE]	0.0776	1	1	4	5	5.03	0.0315	2	2	0	0.0336	1	1	0	0.0199	2	2		0			953	108.7	8.66
Q8R4Z6	DEAD-box corepressor DP103 alpha OS=Mus musculus GN=Ddx20 PE=2 SV=1 - [Q8R4Z6_MOUSE]	0.0776	5	3	5	6	6.11	0.0448	3	3	4.38	0.0315	1	1	0	0.0327	2	2		0			825	91.7	6.9
Q3TWE8	Putative uncharacterized protein OS=Mus musculus GN=Polr3e PE=2 SV=1 - [Q3TWE8_MOUSE]	0.0775	3	1	5	7	0	0.0451	3	3	0	0.0183	1	1	2.17	0.0141	1	3		0			710	79.8	6.34
A2AM72	Kinesin-like protein OS=Mus musculus GN=Kif17 PE=1 SV=1 - [A2AM72_MOUSE]	0.0775	2	1	3	5		0			0	0.0366	1	1	2.12	0.0408	2	4		0			710	79.7	5.92
Q921Q7	Ras and Rab interactor 1 OS=Mus musculus GN=Rin1 PE=1 SV=1 - [RIN1_MOUSE]	0.0773	1	1	3	3		0			2.03	0.0288	1	1	0	0.0328	1	1	0	0.0157	1	1	763	83	8.72
Q8BXQ4	Putative uncharacterized protein OS=Mus musculus GN=Ipo11 PE=2 SV=1 - [Q8BXQ4_MOUSE]	0.0772	2	1	2	2		0				0			0	0.0435	1	1	0	0.0337	1	1	712	82.1	5.66
E9PX53	Serine/threonine-protein phosphatase 4 regulatory subunit 1 OS=Mus musculus GN=Ppp4r1 PE=1 SV=1 - [E9PX53_MOUSE]	0.0771	7	3	3	3	4.03	0.0546	2	2		0			0	0.0225	1	1		0			934	104.4	4.86
O54692	Centromere/kinetochore protein zw10 homolog OS=Mus musculus GN=Zw10 PE=1 SV=3 - [ZW10_MOUSE]	0.077	1	3	4	6		0				0			16.06	0.077	4	6		0			779	88	5.92
P12382	ATP-dependent 6-phosphofructokinase, liver type OS=Mus musculus GN=Pfkl PE=1 SV=4 - [PFKAL_MOUSE]	0.0769	2	2	6	6		0				0			9.18	0.0769	6	6		0			780	85.3	7.17
Q69ZA1	Cyclin-dependent kinase 13 OS=Mus musculus GN=Cdk13 PE=1 SV=3 - [CDK13_MOUSE]	0.0768	2	1	7	10	4.07	0.0318	4	6		0			0	0.045	3	3	0	0.0119	1	1	1511	164.5	9.69
Q9QZM0	Ubiquilin-2 OS=Mus musculus GN=Ubqln2 PE=1 SV=2 - [UBQL2_MOUSE]	0.0768	5	2	3	3		0			1.82	0.0298	1	1	8.04	0.047	2	2		0			638	67.3	5.22
Q5XJE5	RNA polymerase-associated protein LEO1 OS=Mus musculus GN=Leo1 PE=1 SV=2 - [LEO1_MOUSE]	0.0765	1	1	3	4	5.72	0.045	1	1	0	0.0135	1	1	0	0.018	1	1	0	0.0135	1	1	667	75.6	4.46
Q6PFD9	Nuclear pore complex protein Nup98-Nup96 OS=Mus musculus GN=Nup98 PE=1 SV=2 - [NUP98_MOUSE]	0.0765	6	7	8	13	18.53	0.0644	6	8	1.9	0.0055	1	1	0	0.0055	1	1	2.16	0.0176	2	3	1816	197.1	6.18
Q3UGF9	Putative uncharacterized protein OS=Mus musculus GN=Dlgap5 PE=2 SV=1 - [Q3UGF9_MOUSE]	0.0765	5	2	6	7	4.88	0.033	2	2	0	0.0237	2	3	3.95	0.0198	2	2		0			758	84.6	9.35
Q3TH34	Protein FAM45A OS=Mus musculus GN=Fam45a PE=1 SV=1 - [Q3TH34_MOUSE]	0.0763	2	1	1	1	0	0.0763	1	1		0				0				0			236	26.6	5.45
E9PUF4	RNA-binding protein 26 OS=Mus musculus GN=Rbm26 PE=1 SV=1 - [E9PUF4_MOUSE]	0.0763	1	1	4	7	3.37	0.0336	1	1	11.03	0.056	3	3	2.92	0.0264	2	2	2.74	0.0203	1	1	983	110.9	9.07
Q6P5H2	Nestin OS=Mus musculus GN=Nes PE=1 SV=1 - [NEST_MOUSE]	0.0762	1	1	8	10	0	0.0418	3	3	0	0.0097	1	1	6.5	0.0338	4	5	2.77	0.0145	1	1	1864	207	4.34
P26618	Platelet-derived growth factor receptor alpha OS=Mus musculus GN=Pdgfra PE=1 SV=3 - [PGFRA_MOUSE]	0.0762	1	1	7	7	1.65	0.0404	3	3	0	0.023	2	2	2.67	0.0211	2	2		0			1089	122.6	5.15
A2AMY5	Ubiquitin-associated protein 2 OS=Mus musculus GN=Ubap2 PE=1 SV=1 - [A2AMY5_MOUSE]	0.076	3	3	7	14	14.9	0.0592	4	6	8.26	0.0301	2	2	10.9	0.0522	4	5	0	0.008	1	1	1131	117.8	7.72
Q8BRL5	Putative uncharacterized protein (Fragment) OS=Mus musculus GN=Rora PE=2 SV=1 - [Q8BRL5_MOUSE]	0.0759	3	1	1	1	0	0.0759	1	1		0				0				0			316	36.2	5.16
A2CF17	Protein Gm14435 OS=Mus musculus GN=Gm14435 PE=4 SV=1 - [A2CF17_MOUSE]	0.0759	2	1	1	2	1.79	0.0759	1	1		0				0			2	0.0759	1	1	79	9.3	5.69
Q91YJ5	Translation initiation factor IF-2, mitochondrial OS=Mus musculus GN=Mtif2 PE=1 SV=2 - [IF2M_MOUSE]	0.0757	4	1	5	16	0	0.0124	1	1	0	0.0468	3	9	5.93	0.055	4	6		0			727	81.2	7.24
Q6P5E5	Structural maintenance of chromosomes protein OS=Mus musculus GN=Smc3 PE=2 SV=1 - [Q6P5E5_MOUSE]	0.0757	4	1	6	8	0	0.0156	1	2	4.86	0.0156	1	2	2.67	0.0354	3	3	0	0.009	1	1	1216	141.4	7.18
E0CYV9	Protein 1110002E22Rik OS=Mus musculus GN=1110002E22Rik PE=1 SV=1 - [E0CYV9_MOUSE]	0.0756	1	1	9	9	7.73	0.0375	4	4	8.76	0.0465	4	4		0			1.99	0.009	1	1	1786	189.6	8.57
Q3TXN6	Putative uncharacterized protein (Fragment) OS=Mus musculus GN=Cstf3 PE=2 SV=1 - [Q3TXN6_MOUSE]	0.0755	3	1	3	3	0	0.0755	2	2		0			3.32	0.0364	1	1		0			715	82.5	8.24
Q3TEK6	Dual adapter for phosphotyrosine and 3-phosphotyrosine and 3-phosphoinositide OS=Mus musculus GN=Dapp1 PE=1 SV=1 - [Q3TEK6_MOUSE]	0.0753	3	1	2	2		0			1.73	0.046	1	1	1.66	0.0293	1	1		0			239	27.5	7.75
Q6PR54	Telomere-associated protein RIF1 OS=Mus musculus GN=Rif1 PE=1 SV=2 - [RIF1_MOUSE]	0.0752	3	2	8	9	3.93	0.0471	4	4	2.64	0.0161	2	2	2.77	0.012	2	3		0			2419	266.1	5.57
O55029	Coatomer subunit beta' OS=Mus musculus GN=Copb2 PE=1 SV=2 - [COPB2_MOUSE]	0.0751	1	4	5	7	3.02	0.042	2	2	5.47	0.0199	2	2		0			4.7	0.0232	2	3	905	102.4	5.3
Q9CZX0	Elongator complex protein 3 OS=Mus musculus GN=Elp3 PE=1 SV=1 - [ELP3_MOUSE]	0.075	1	1	2	7	2.59	0.075	2	2	5.17	0.0457	1	2	0	0.0457	1	1	2.34	0.075	2	2	547	62.3	8.9
O35382	Exocyst complex component 4 OS=Mus musculus GN=Exoc4 PE=1 SV=2 - [EXOC4_MOUSE]	0.0749	8	2	5	11	8.41	0.0379	2	3		0			0	0.0369	3	7	2.65	0.0133	1	1	975	110.5	6.49
Q9CT36	Putative uncharacterized protein (Fragment) OS=Mus musculus GN=Tpx2 PE=2 SV=1 - [Q9CT36_MOUSE]	0.0748	3	2	4	4	2.33	0.0216	1	1		0			7.73	0.0532	3	3		0			695	80	9.55
Q3TJD4	Putative uncharacterized protein OS=Mus musculus GN=Atp5f1 PE=2 SV=1 - [Q3TJD4_MOUSE]	0.0742	4	1	2	2		0			2.41	0.0508	1	1	0	0.0234	1	1		0			256	28.9	9.26
A6H5Z3	Exocyst complex component 6B OS=Mus musculus GN=Exoc6b PE=1 SV=1 - [EXC6B_MOUSE]	0.0741	3	2	5	7	2.73	0.0284	1	1	3.31	0.0136	1	1	0	0.0321	3	5		0			810	94.1	6.39
Q3UGE9	Tuftelin-interacting protein 11 OS=Mus musculus GN=Tfip11 PE=2 SV=1 - [Q3UGE9_MOUSE]	0.074	3	1	4	4		0			4.4	0.0573	3	3		0			0	0.0167	1	1	838	96.3	6.01
Q3UMG5	Leucine-rich repeat and calponin homology domain-containing protein 2 OS=Mus musculus GN=Lrch2 PE=2 SV=2 - [LRCH2_MOUSE]	0.0737	2	1	4	5		0			5.18	0.0479	2	2	0	0.0259	2	2	0	0.0078	1	1	773	84.9	6.58
Q9EPU4	Cleavage and polyadenylation specificity factor subunit 1 OS=Mus musculus GN=Cpsf1 PE=1 SV=1 - [CPSF1_MOUSE]	0.0736	1	1	5	7	0	0.0118	1	1	5.48	0.0354	2	3	3.09	0.0534	3	3		0			1441	160.7	6.39
Q5SVP0	Protein 9930111J21Rik1 OS=Mus musculus GN=9930111J21Rik1 PE=1 SV=1 - [Q5SVP0_MOUSE]	0.0735	4	1	4	8	2.42	0.0509	3	4	0	0.0083	1	1	0	0.0308	2	2	0	0.0083	1	1	844	95.5	6.32
Q07139	Protein ECT2 OS=Mus musculus GN=Ect2 PE=1 SV=2 - [ECT2_MOUSE]	0.0734	7	5	6	8	13.93	0.0602	5	6	0	0.0131	1	2		0				0			913	103.1	7.44
Q63ZW9	Copa protein (Fragment) OS=Mus musculus GN=Copa PE=2 SV=1 - [Q63ZW9_MOUSE]	0.0734	7	1	5	5	3.67	0.0495	3	3		0				0			0	0.0239	2	2	1131	127.2	7.2
Q9Z2I0	LETM1 and EF-hand domain-containing protein 1, mitochondrial OS=Mus musculus GN=Letm1 PE=1 SV=1 - [LETM1_MOUSE]	0.0732	1	2	4	5		0			4.63	0.0366	1	1	6.7	0.0528	3	3	0	0.0203	1	1	738	82.9	6.52
Q80VP1	Epsin-1 OS=Mus musculus GN=Epn1 PE=1 SV=3 - [EPN1_MOUSE]	0.073	1	1	2	2	2.23	0.0191	1	1	5.63	0.0539	1	1		0				0			575	60.2	4.81
Q3U319	E3 ubiquitin-protein ligase BRE1B OS=Mus musculus GN=Rnf40 PE=1 SV=2 - [BRE1B_MOUSE]	0.0729	1	2	5	5	13.18	0.041	3	3		0			0	0.026	1	1	0	0.006	1	1	1001	113.9	6.48
P23116	Eukaryotic translation initiation factor 3 subunit A OS=Mus musculus GN=Eif3a PE=1 SV=5 - [EIF3A_MOUSE]	0.0729	7	3	8	11	4.98	0.0491	5	6		0				0			2.1	0.0238	3	5	1344	161.8	6.77
Q8BJR7	Centrosomal protein of 97 kDa OS=Mus musculus GN=Cep97 PE=1 SV=1 - [Q8BJR7_MOUSE]	0.0728	4	1	1	2		0				0			0	0.0728	1	2		0			151	16.4	6.9
Q9R159	Disintegrin and metalloproteinase domain-containing protein 25 OS=Mus musculus GN=Adam25 PE=2 SV=1 - [ADA25_MOUSE]	0.0724	2	1	3	16	0	0.0355	1	1	0	0.025	1	3	0	0.0368	2	10	0	0.0355	1	2	760	86.1	6.76
Q8BUK6	Protein Hook homolog 3 OS=Mus musculus GN=Hook3 PE=1 SV=2 - [HOOK3_MOUSE]	0.0724	4	2	4	4	0	0.032	1	1		0			7.08	0.0404	3	3		0			718	83.2	5.19
Q60953	Protein PML OS=Mus musculus GN=Pml PE=1 SV=3 - [PML_MOUSE]	0.0723	6	2	6	37	3.91	0.0486	3	3	0	0.0113	2	7	0	0.0237	3	9	0	0.0102	1	18	885	98.2	5.63
E9PX30	Mitogen-activated protein kinase kinase kinase kinase OS=Mus musculus GN=Map4k5 PE=1 SV=1 - [E9PX30_MOUSE]	0.072	4	1	3	6		0			4.41	0.072	3	6		0				0			847	94.9	7.91
I7HPW8	Protein Myo15b OS=Mus musculus GN=Myo15b PE=1 SV=2 - [I7HPW8_MOUSE]	0.0719	1	1	9	10	0	0.0356	4	4	0	0.0188	3	4	0	0.003	1	1	0	0.0145	1	1	3033	332.8	7.99
D3YZW1	SLIT-ROBO Rho GTPase-activating protein 1 OS=Mus musculus GN=Srgap1 PE=1 SV=1 - [D3YZW1_MOUSE]	0.0719	1	1	5	6	2.45	0.0424	3	4		0			1.61	0.0295	2	2		0			1085	124	6.87
Q9D0D3	Poly(A) RNA polymerase, mitochondrial OS=Mus musculus GN=Mtpap PE=1 SV=1 - [PAPD1_MOUSE]	0.0718	1	1	2	2	0	0.053	1	1		0			0	0.0188	1	1		0			585	65.2	8.88
E9Q1W3	Protein Neb OS=Mus musculus GN=Neb PE=1 SV=1 - [E9Q1W3_MOUSE]	0.0717	5	2	30	41	0	0.0259	10	11	2.84	0.022	7	8	4	0.0175	9	12	2.9	0.0168	8	10	7152	828.1	9.07
Q8CHY7	Tetratricopeptide repeat protein 23 OS=Mus musculus GN=Ttc23 PE=2 SV=1 - [TTC23_MOUSE]	0.0717	1	1	1	14		0			6.46	0.0717	1	3	0	0.0717	1	1	13.02	0.0717	1	10	488	54.6	7.75
Q61542	StAR-related lipid transfer protein 3 OS=Mus musculus GN=Stard3 PE=1 SV=1 - [STAR3_MOUSE]	0.0717	1	1	2	4		0				0			0	0.0269	1	3	0	0.0448	1	1	446	50.4	7.49
Q587J6	LINE-1 type transposase domain-containing protein 1 OS=Mus musculus GN=L1td1 PE=2 SV=1 - [LITD1_MOUSE]	0.0716	2	2	4	5	0	0.0345	2	2	0	0.0115	1	1	8.5	0.0486	2	2		0			782	88.1	5.45
D3Z1F9	WD repeat domain 59, isoform CRA_b OS=Mus musculus GN=Wdr59 PE=1 SV=1 - [D3Z1F9_MOUSE]	0.0716	2	1	4	4	0	0.0081	1	1		0			0	0.0626	2	2	0	0.0232	1	1	991	111.6	7.85
Q9D6X7	Glycoprotein 2 (Zymogen granule membrane), isoform CRA_a OS=Mus musculus GN=Gp2 PE=2 SV=1 - [Q9D6X7_MOUSE]	0.0716	1	1	1	1	0	0.0716	1	1		0				0				0			573	64	5.17
Q3TDD1	Putative uncharacterized protein OS=Mus musculus GN=Ldlr PE=2 SV=1 - [Q3TDD1_MOUSE]	0.0716	6	1	2	4	2.01	0.0716	2	3	0	0.0457	1	1		0				0			810	89.3	4.98
Q8BLH7	HIRA-interacting protein 3 OS=Mus musculus GN=Hirip3 PE=1 SV=1 - [HIRP3_MOUSE]	0.0715	1	1	3	5		0			5.83	0.0466	1	1	1.95	0.015	1	2	0	0.01	1	2	601	65.2	7.84
A2ASS6	Titin OS=Mus musculus GN=Ttn PE=1 SV=1 - [TITIN_MOUSE]	0.0713	7	1	140	522	20.46	0.0216	44	50	257.41	0.03	57	241	71.09	0.0182	37	190	20.43	0.0158	28	41	35213	3904.1	6.2
Q91XU0	ATPase WRNIP1 OS=Mus musculus GN=Wrnip1 PE=1 SV=2 - [WRIP1_MOUSE]	0.0712	1	2	4	6	2.18	0.0409	2	2		0			8.71	0.0348	2	3	0	0.0167	1	1	660	71.7	6.18
B7ZNG3	Ttc18 protein OS=Mus musculus GN=Cfap70 PE=2 SV=1 - [B7ZNG3_MOUSE]	0.0711	6	1	4	15		0			2.13	0.0346	3	12	0	0.0109	1	2	0	0.0365	1	1	1097	123	5.52
Q8BKG3	Inactive tyrosine-protein kinase 7 OS=Mus musculus GN=Ptk7 PE=1 SV=1 - [PTK7_MOUSE]	0.0706	1	3	4	4	2.77	0.0621	3	3	0	0.0085	1	1		0				0			1062	117.5	6.84
P27612	Phospholipase A-2-activating protein OS=Mus musculus GN=Plaa PE=1 SV=4 - [PLAP_MOUSE]	0.0705	1	1	4	4	0	0.034	1	1	0	0.0139	1	1	2.47	0.0227	2	2		0			794	87.2	6.14
O08582	GTP-binding protein 1 OS=Mus musculus GN=Gtpbp1 PE=1 SV=2 - [GTPB1_MOUSE]	0.0704	1	1	2	2	2.36	0.024	1	1		0			4.5	0.0464	1	1		0			668	72.3	8.29
Q3TQ29	Pumilio homolog 2 OS=Mus musculus GN=Pum2 PE=1 SV=1 - [Q3TQ29_MOUSE]	0.0704	5	1	4	6	7.1	0.0265	1	2	0	0.0357	2	2	0	0.0082	1	2		0			980	105.6	6.86
Q6A012	MKIAA0704 protein (Fragment) OS=Mus musculus GN=mKIAA0704 PE=4 SV=1 - [Q6A012_MOUSE]	0.0704	7	1	5	7		0			0	0.051	2	2	0	0.0194	2	2	2.11	0.051	3	3	824	92.7	6.89
F8WGW3	S1 RNA-binding domain-containing protein 1 OS=Mus musculus GN=Srbd1 PE=1 SV=1 - [F8WGW3_MOUSE]	0.0703	5	2	5	5	5.74	0.0632	3	3	0	0.0071	1	1	0	0.0112	1	1		0			981	110.1	8.78
Q7TMX5	Protein SHQ1 homolog OS=Mus musculus GN=Shq1 PE=1 SV=2 - [SHQ1_MOUSE]	0.0703	1	2	2	4		0				0			7.45	0.0703	2	4		0			569	63.4	4.83
B2RXW8	Ppfia1 protein OS=Mus musculus GN=Ppfia1 PE=1 SV=1 - [B2RXW8_MOUSE]	0.0701	4	1	5	12	0	0.0137	1	1	0	0.0298	2	2	0	0.0298	2	7	2.96	0.0266	2	2	1241	140	6.14
Q8BX02	KN motif and ankyrin repeat domain-containing protein 2 OS=Mus musculus GN=Kank2 PE=1 SV=1 - [KANK2_MOUSE]	0.07	1	3	4	6	6.7	0.0415	2	2	0	0.013	1	1		0			10.33	0.0415	2	3	843	90.2	5.55
Q14BH8	Cacna2d1 protein OS=Mus musculus GN=Cacna2d1 PE=2 SV=1 - [Q14BH8_MOUSE]	0.07	3	1	3	8		0			0	0.0525	2	2	0	0.0175	1	5	0	0.0322	1	1	1086	122.6	5.25
P56480	ATP synthase subunit beta, mitochondrial OS=Mus musculus GN=Atp5b PE=1 SV=2 - [ATPB_MOUSE]	0.0699	1	2	2	4	9.26	0.0699	2	3	4.24	0.0359	1	1		0				0			529	56.3	5.34
Q3TXN0	Putative uncharacterized protein (Fragment) OS=Mus musculus GN=Htra2 PE=2 SV=1 - [Q3TXN0_MOUSE]	0.0697	6	1	2	2	0	0.0697	2	2		0				0				0			445	48	9.36
Q5SVF9	THO complex subunit 5 homolog OS=Mus musculus GN=Thoc5 PE=1 SV=1 - [Q5SVF9_MOUSE]	0.0693	3	1	3	3		0				0			6.63	0.0693	3	3		0			635	73	7.59
Q542V3	Serine/arginine-rich-splicing factor 4 OS=Mus musculus GN=Srsf4 PE=1 SV=1 - [Q542V3_MOUSE]	0.0692	3	2	3	3		0				0			5.56	0.0692	3	3		0			491	56.2	11.37
G8JL85	Iporin OS=Mus musculus GN=Rusc2 PE=1 SV=1 - [G8JL85_MOUSE]	0.0691	4	1	5	8		0			0	0.0451	3	4	0	0.0048	1	1	0	0.0588	3	3	1462	155.9	6.51
Q3V1T4	Prolyl 3-hydroxylase 1 OS=Mus musculus GN=P3h1 PE=1 SV=2 - [P3H1_MOUSE]	0.069	3	1	4	4		0			4.57	0.046	3	3	0	0.023	1	1		0			739	83.6	5.14
Q811N8	Eyes absent homolog OS=Mus musculus GN=Eya2 PE=2 SV=1 - [Q811N8_MOUSE]	0.0689	5	1	3	11		0			5.8	0.0422	2	3	5.35	0.04	1	2	8.38	0.0689	3	6	450	49.6	6.38
F8WHM5	Golgi apparatus protein 1 (Fragment) OS=Mus musculus GN=Glg1 PE=1 SV=1 - [F8WHM5_MOUSE]	0.0688	3	1	5	7	0	0.0284	2	2	2.31	0.0172	2	2	0	0.0344	2	2	0	0.0112	1	1	1163	132.3	6.93
Q6PAR5	GTPase-activating protein and VPS9 domain-containing protein 1 OS=Mus musculus GN=Gapvd1 PE=1 SV=2 - [GAPD1_MOUSE]	0.0686	3	1	6	8	2.61	0.011	1	1	8.8	0.0473	4	4	1.86	0.0082	1	1	0	0.0206	2	2	1458	162.3	5.19
Q9Z0U1	Tight junction protein ZO-2 OS=Mus musculus GN=Tjp2 PE=1 SV=2 - [ZO2_MOUSE]	0.0686	1	1	4	4	5.76	0.0686	3	3		0			0	0.0103	1	1		0			1167	131.2	6.79
P27641	X-ray repair cross-complementing protein 5 OS=Mus musculus GN=Xrcc5 PE=1 SV=4 - [XRCC5_MOUSE]	0.0683	2	5	5	7		0			17.66	0.0533	4	5	4.87	0.0287	2	2		0			732	83	5.16
Q8VID5	ATP-dependent DNA helicase Q5 OS=Mus musculus GN=Recql5 PE=1 SV=1 - [RECQ5_MOUSE]	0.0682	2	1	6	7		0			2.16	0.0255	2	2	2.13	0.0438	4	4	0	0.0153	1	1	982	108.2	8.68
A0A068BD34	Ral guanine nucleotide dissociation stimulator-like 2 OS=Mus musculus GN=Rgl2 PE=2 SV=1 - [A0A068BD34_MOUSE]	0.0681	2	1	4	9	4.34	0.0219	1	2	6.04	0.0488	3	4		0			3.92	0.0411	2	3	778	83.8	6.68
Q8BKS9	Pumilio homolog 3 OS=Mus musculus GN=Pum3 PE=1 SV=2 - [PUM3_MOUSE]	0.068	2	1	4	6	0	0.0371	1	1		0			2.92	0.0325	2	4	0	0.0124	1	1	647	72.8	9.66
P51660	Peroxisomal multifunctional enzyme type 2 OS=Mus musculus GN=Hsd17b4 PE=1 SV=3 - [DHB4_MOUSE]	0.068	3	2	3	14		0			0	0.0299	1	9	15.93	0.0517	2	4	0	0.0163	1	1	735	79.4	8.57
A0A0H3XWX3	Insulin-like growth factor 2 mRNA binding protein 1 dN CRDBP-2 OS=Mus musculus GN=Igf2bp1 PE=2 SV=1 - [A0A0H3XWX3_MOUSE]	0.068	2	1	2	3		0			4.11	0.068	2	2	3.3	0.0454	1	1		0			441	47.9	9.48
Q8BH59	Calcium-binding mitochondrial carrier protein Aralar1 OS=Mus musculus GN=Slc25a12 PE=1 SV=1 - [CMC1_MOUSE]	0.0679	1	1	2	2	2.21	0.0222	1	1	0	0.0458	1	1		0				0			677	74.5	8.25
Q63870	Collagen alpha-1(VII) chain OS=Mus musculus GN=Col7a1 PE=1 SV=3 - [CO7A1_MOUSE]	0.0679	1	1	9	17	4.11	0.0299	4	4	2.42	0.0462	6	7	0	0.0115	2	5	0	0.0082	1	1	2944	295.1	6.34
L0HN04	Methylcytosine dioxygenase TET3 OS=Mus musculus GN=Tet3 PE=1 SV=1 - [L0HN04_MOUSE]	0.0677	9	1	9	17	1.86	0.0361	5	5	0	0.0216	2	8	1.96	0.0172	3	4		0			1803	194.7	7.75
Q9JL60	Glucocorticoid modulatory element-binding protein 1 OS=Mus musculus GN=Gmeb1 PE=1 SV=2 - [GMEB1_MOUSE]	0.0676	2	2	2	3		0			7.34	0.0516	1	1	2.11	0.0676	2	2		0			562	61	4.79
Q3UMB9	WASH complex subunit 7 OS=Mus musculus GN=Kiaa1033 PE=1 SV=2 - [WASH7_MOUSE]	0.0673	1	1	5	8	0	0.0546	3	3	1.61	0.0145	2	2	0	0.0119	2	3		0			1173	136.3	7.37
Q80YR4	Zinc finger protein 598 OS=Mus musculus GN=Znf598 PE=1 SV=1 - [ZN598_MOUSE]	0.0672	1	1	4	7		0			5.05	0.0672	4	5	4.72	0.0286	1	2		0			908	99.1	8.34
Q8BS64	Pituitary homeobox 2 OS=Mus musculus GN=Pitx2 PE=2 SV=1 - [Q8BS64_MOUSE]	0.0671	1	1	1	81		0			5.1	0.0671	1	78	1.91	0.0671	1	1	1.64	0.0671	1	2	164	18.2	9.22
Q8VE18	Protein SMG8 OS=Mus musculus GN=Smg8 PE=1 SV=1 - [SMG8_MOUSE]	0.0666	1	1	4	6	3.14	0.0283	1	1	0	0.0101	1	2	1.93	0.0121	1	1	0	0.0161	1	2	991	109.6	7.77
Z4YL55	Codanin-1 OS=Mus musculus GN=Cdan1 PE=1 SV=1 - [Z4YL55_MOUSE]	0.0666	2	1	4	7	0	0.0219	1	1	5.55	0.0154	1	2		0			3.39	0.0446	3	4	1232	134.9	7.24
Q8CFI7	DNA-directed RNA polymerase II subunit RPB2 OS=Mus musculus GN=Polr2b PE=1 SV=2 - [RPB2_MOUSE]	0.0664	1	2	4	4	7.44	0.0664	4	4		0				0				0			1174	133.8	6.87
Q3ULS5	Putative uncharacterized protein OS=Mus musculus GN=Esco1 PE=2 SV=1 - [Q3ULS5_MOUSE]	0.0664	6	1	5	9	1.91	0.0273	2	6		0			0	0.0391	3	3		0			843	95	9
O08553	Dihydropyrimidinase-related protein 2 OS=Mus musculus GN=Dpysl2 PE=1 SV=2 - [DPYL2_MOUSE]	0.0664	9	1	3	5		0				0			1.85	0.0472	2	4	0	0.0332	1	1	572	62.2	6.38
Q61033	Lamina-associated polypeptide 2, isoforms alpha/zeta OS=Mus musculus GN=Tmpo PE=1 SV=4 - [LAP2A_MOUSE]	0.0664	1	1	2	2		0				0			3.6	0.0664	2	2		0			693	75.1	8.05
P97313	DNA-dependent protein kinase catalytic subunit OS=Mus musculus GN=Prkdc PE=1 SV=3 - [PRKDC_MOUSE]	0.0661	1	1	15	38	7.14	0.0438	9	9	4.18	0.024	6	18	4.26	0.0131	5	8	2.31	0.0111	3	3	4128	471.2	7.12
Q80TP3	E3 ubiquitin-protein ligase UBR5 OS=Mus musculus GN=Ubr5 PE=1 SV=2 - [UBR5_MOUSE]	0.0659	2	1	10	15	2.1	0.0358	4	5	1.71	0.0218	4	6	0	0.0125	3	4		0			2792	308.2	5.85
Q68FC6	Wrd43 protein (Fragment) OS=Mus musculus GN=Wdr43 PE=2 SV=1 - [Q68FC6_MOUSE]	0.0659	2	2	4	5	0	0.0118	1	1	0	0.0186	1	1	4.16	0.0372	2	2	0	0.0169	1	1	592	66.3	5.14
Q8CJ27	Abnormal spindle-like microcephaly-associated protein homolog OS=Mus musculus GN=Aspm PE=2 SV=2 - [ASPM_MOUSE]	0.0657	1	1	15	164	2.18	0.0234	6	8	5.97	0.0291	6	132	1.74	0.0234	6	12	0	0.0106	2	12	3122	364	10.62
Q3U046	Putative uncharacterized protein (Fragment) OS=Mus musculus GN=Yap1 PE=2 SV=1 - [Q3U046_MOUSE]	0.0656	1	1	2	3	2.7	0.0615	1	1		0				0			2.26	0.0656	2	2	244	25	8.81
Q8BZ97	PR domain zinc finger protein 8 OS=Mus musculus GN=Prdm8 PE=2 SV=1 - [PRDM8_MOUSE]	0.0655	2	1	1	3	2.45	0.0655	1	1		0				0			5.16	0.0655	1	2	687	70.8	7.15
F7BE84	Protein Ankrd50 (Fragment) OS=Mus musculus GN=Ankrd50 PE=1 SV=1 - [F7BE84_MOUSE]	0.0655	5	1	7	9	0	0.0288	3	3	0	0.018	2	2	0	0.0122	2	3	0	0.0129	1	1	1390	150.8	6.47
Q9DBR0	A-kinase anchor protein 8 OS=Mus musculus GN=Akap8 PE=1 SV=1 - [AKAP8_MOUSE]	0.0655	1	6	6	11		0			10.35	0.0277	3	4	2.25	0.0408	3	3	2.12	0.0378	3	4	687	76.2	5.14
Q8CBM2	Aspartyl/asparaginyl beta-hydroxylase OS=Mus musculus GN=Asph PE=1 SV=1 - [Q8CBM2_MOUSE]	0.0653	5	4	4	4	13.99	0.0653	4	4		0				0				0			658	75.1	4.91
E9PVX6	Protein Mki67 OS=Mus musculus GN=Mki67 PE=1 SV=1 - [E9PVX6_MOUSE]	0.0652	2	1	13	16		0			11.53	0.0305	5	7	5.19	0.0173	5	6	4.57	0.0173	3	3	3177	350.7	9.72
Q3U7R1	Extended synaptotagmin-1 OS=Mus musculus GN=Esyt1 PE=1 SV=2 - [ESYT1_MOUSE]	0.065	1	1	4	4	0	0.0385	2	2		0			2.23	0.0192	1	1	0	0.0073	1	1	1092	121.5	5.95
Q8BMN4	Leishmanolysin-like peptidase OS=Mus musculus GN=Lmln PE=2 SV=1 - [LMLN_MOUSE]	0.0646	1	1	3	4		0			0	0.025	1	1	0	0.0396	2	3		0			681	76.5	7.28
Q3THQ5	Putative uncharacterized protein OS=Mus musculus GN=Stip1 PE=2 SV=1 - [Q3THQ5_MOUSE]	0.0645	2	1	2	4		0			2.57	0.0276	1	1	0	0.0368	1	3		0			543	62.5	6.65
A2AJT3	Arginine/serine-rich protein PNISR OS=Mus musculus GN=Pnisr PE=1 SV=1 - [A2AJT3_MOUSE]	0.0643	5	1	1	3	0	0.0643	1	1		0				0			5.68	0.0643	1	2	373	42.5	5.06
Q80YD1	ATP-dependent RNA helicase SUPV3L1, mitochondrial OS=Mus musculus GN=Supv3l1 PE=1 SV=1 - [SUV3_MOUSE]	0.0642	1	2	3	5	0	0.0231	1	2		0			6.87	0.0411	2	2	0	0.0231	1	1	779	87	7.84
Q922U2	Keratin, type II cytoskeletal 5 OS=Mus musculus GN=Krt5 PE=1 SV=1 - [K2C5_MOUSE]	0.0638	9	2	4	9	2.69	0.0207	1	1	2.37	0.0259	1	1	9.93	0.0121	1	6	0	0.0172	1	1	580	61.7	7.75
Q8C456	WD repeat-containing and planar cell polarity effector protein fritz homolog OS=Mus musculus GN=Wdpcp PE=2 SV=1 - [FRITZ_MOUSE]	0.0637	1	1	1	1	0	0.0637	1	1		0				0				0			722	81.7	5.55
Q14CH7	Alanine--tRNA ligase, mitochondrial OS=Mus musculus GN=Aars2 PE=1 SV=1 - [SYAM_MOUSE]	0.0633	1	3	4	12	1.73	0.0082	1	1	13.25	0.0531	3	8	0	0.0082	1	1	1.69	0.0102	1	2	980	106.7	6.18
D3Z216	TGF-beta-activated kinase 1 and MAP3K7-binding protein 2 (Fragment) OS=Mus musculus GN=Tab2 PE=1 SV=1 - [D3Z216_MOUSE]	0.0633	3	1	2	2	0	0.0434	1	1		0			1.95	0.0199	1	1		0			553	60.2	8.92
B2RUA5	SAPS domain family, member 1 OS=Mus musculus GN=Ppp6r1 PE=2 SV=1 - [B2RUA5_MOUSE]	0.0631	2	2	2	5	12.3	0.0631	2	5		0				0				0			856	94.5	4.64
Q3UHA3	Spatacsin OS=Mus musculus GN=Spg11 PE=1 SV=3 - [SPTCS_MOUSE]	0.063	1	1	8	9	0	0.0214	2	3	0	0.0337	4	4	1.86	0.0078	2	2		0			2430	273.8	5.94
Q8BJQ7	Putative uncharacterized protein OS=Mus musculus GN=Gldc PE=2 SV=1 - [Q8BJQ7_MOUSE]	0.0628	3	3	4	7	5.45	0.0442	2	4		0			0	0.0098	1	2	0	0.0088	1	1	1019	113.1	8.15
Q3TPX7	Putative uncharacterized protein (Fragment) OS=Mus musculus GN=Top1 PE=2 SV=1 - [Q3TPX7_MOUSE]	0.0628	3	1	1	1		0				0			3.9	0.0628	1	1		0			191	22.8	9.32
Q9DBB4	N-alpha-acetyltransferase 16, NatA auxiliary subunit OS=Mus musculus GN=Naa16 PE=2 SV=1 - [NAA16_MOUSE]	0.0625	3	2	3	4		0			7.08	0.0625	3	4		0				0			864	101.2	8.35
E9Q6M9	Protein Lilra6 OS=Mus musculus GN=Lilra6 PE=1 SV=1 - [E9Q6M9_MOUSE]	0.0624	2	1	2	3	0	0.0352	1	1		0			0	0.0272	1	2		0			625	69.2	7.91
Q80TC1	MKIAA1547 protein (Fragment) OS=Mus musculus GN=Tle3 PE=2 SV=1 - [Q80TC1_MOUSE]	0.0624	10	1	3	3	0	0.029	1	1		0			2.85	0.0167	1	1	0	0.0234	1	1	897	96	7.64
P00520	Tyrosine-protein kinase ABL1 OS=Mus musculus GN=Abl1 PE=1 SV=3 - [ABL1_MOUSE]	0.0623	2	1	4	10	0	0.0623	4	4	2.37	0.0285	2	2	2.2	0.0169	1	1	4.55	0.0169	1	3	1123	122.6	8.65
Q99K01	Pyridoxal-dependent decarboxylase domain-containing protein 1 OS=Mus musculus GN=Pdxdc1 PE=1 SV=2 - [PDXD1_MOUSE]	0.0623	3	2	3	3		0			7.41	0.0534	2	2		0			0	0.0089	1	1	787	87.3	5.48
Q3UD72	Kinesin-like protein (Fragment) OS=Mus musculus GN=Kif2c PE=2 SV=1 - [Q3UD72_MOUSE]	0.0623	4	1	3	3		0			4.71	0.0623	3	3		0				0			546	61.3	9.04
B2RWE8	Eif4b protein OS=Mus musculus GN=Eif4b PE=2 SV=1 - [B2RWE8_MOUSE]	0.062	7	1	2	2		0			0	0.0422	1	1	2.08	0.0199	1	1		0			403	46.5	5.82
Q9R1C7	Pre-mRNA-processing factor 40 homolog A OS=Mus musculus GN=Prpf40a PE=1 SV=1 - [PR40A_MOUSE]	0.0619	4	3	3	3	11.37	0.0619	3	3		0				0				0			953	108.4	7.69
Q3TA81	Putative uncharacterized protein OS=Mus musculus GN=Ift140 PE=2 SV=1 - [Q3TA81_MOUSE]	0.0619	1	1	2	15	0	0.0253	1	12	0	0.0366	1	3		0				0			711	82.7	5.64
E9Q0F0	Protein Krt78 OS=Mus musculus GN=Krt78 PE=1 SV=1 - [E9Q0F0_MOUSE]	0.0618	5	2	4	10	2.74	0.0543	3	3		0			8.64	0.0075	1	7		0			1068	112.2	7.97
Q8VDM6	Heterogeneous nuclear ribonucleoprotein U-like protein 1 OS=Mus musculus GN=Hnrnpul1 PE=1 SV=1 - [HNRL1_MOUSE]	0.0617	1	1	3	4	0	0.0349	1	1	2.24	0.0151	1	1	2.62	0.0116	1	1	3.88	0.0349	1	1	859	95.9	6.58
Q3TJ47	Putative uncharacterized protein OS=Mus musculus GN=Phc1 PE=2 SV=1 - [Q3TJ47_MOUSE]	0.0617	5	2	2	2	8.85	0.0617	2	2		0				0				0			957	100.5	9.31
Q8BJL1	F-box only protein 30 OS=Mus musculus GN=Fbxo30 PE=1 SV=2 - [FBX30_MOUSE]	0.0617	1	3	4	6		0			10.7	0.0416	3	4	8.77	0.0389	2	2		0			746	82.6	5.26
Q80TA6	Myotubularin-related protein 12 OS=Mus musculus GN=Mtmr12 PE=1 SV=2 - [MTMRC_MOUSE]	0.0616	1	2	3	5	0	0.0281	1	1		0			10.61	0.0375	2	4		0			747	85.5	6.84
Q61136	Serine/threonine-protein kinase PRP4 homolog OS=Mus musculus GN=Prpf4b PE=1 SV=3 - [PRP4B_MOUSE]	0.0616	3	2	5	7	7.9	0.0477	3	4	0	0.006	1	2	1.76	0.0079	1	1		0			1007	116.9	10.23
Q8K297	Procollagen galactosyltransferase 1 OS=Mus musculus GN=Colgalt1 PE=1 SV=2 - [GT251_MOUSE]	0.0616	1	1	2	2		0				0			2.35	0.013	1	1	0	0.0486	1	1	617	71	7.28
Q9R182	Angiopoietin-related protein 3 OS=Mus musculus GN=Angptl3 PE=2 SV=1 - [ANGL3_MOUSE]	0.0615	1	1	1	1		0				0				0			0	0.0615	1	1	455	52.5	6.65
Q8BX80	Cytosolic endo-beta-N-acetylglucosaminidase OS=Mus musculus GN=Engase PE=1 SV=1 - [ENASE_MOUSE]	0.0613	2	1	4	52	1.98	0.0177	1	1	14.98	0.0259	2	47	8.69	0.0436	2	4		0			734	82.9	6.65
Q9DCD5	Tight junction-associated protein 1 OS=Mus musculus GN=Tjap1 PE=1 SV=1 - [TJAP1_MOUSE]	0.0612	2	1	2	2		0			0	0.0334	1	1	4.55	0.0278	1	1		0			539	59.4	6.07
Q3U3S0	Putative uncharacterized protein OS=Mus musculus GN=Strn4 PE=2 SV=1 - [Q3U3S0_MOUSE]	0.0611	4	2	2	6		0			25.4	0.0611	2	5	5.46	0.0332	1	1		0			753	80.9	5.38
Q6KAU8	Autophagy-related protein 16-2 OS=Mus musculus GN=Atg16l2 PE=2 SV=2 - [A16L2_MOUSE]	0.061	3	1	4	9	0	0.0161	1	1	0	0.0305	2	2	0	0.0128	1	2	0	0.0305	2	4	623	69.2	8.27
Q03137	Ephrin type-A receptor 4 OS=Mus musculus GN=Epha4 PE=1 SV=2 - [EPHA4_MOUSE]	0.0609	2	1	3	3	3.22	0.0609	3	3		0				0				0			986	109.7	6.51
Q8BJW5	Nucleolar protein 11 OS=Mus musculus GN=Nol11 PE=2 SV=1 - [NOL11_MOUSE]	0.0609	1	1	3	3	0	0.018	1	1	0	0.0166	1	1	0	0.0263	1	1		0			723	80.8	5.92
H3BKF3	PAB-dependent poly(A)-specific ribonuclease subunit PAN3 OS=Mus musculus GN=Pan3 PE=1 SV=1 - [H3BKF3_MOUSE]	0.0609	5	1	4	5	0	0.0135	1	1	2.1	0.0214	1	1	0	0.0259	2	3		0			887	95.4	8.34
Q91V83	TELO2-interacting protein 1 homolog OS=Mus musculus GN=Tti1 PE=1 SV=2 - [TTI1_MOUSE]	0.0608	1	1	3	3	2.13	0.0369	2	2	0	0.024	1	1		0				0			1085	120.7	6.1
A0A0A6YWR8	Mitogen-activated protein kinase kinase kinase kinase 4 OS=Mus musculus GN=Map4k4 PE=1 SV=1 - [A0A0A6YWR8_MOUSE]	0.0608	29	3	8	73		0			0	0.0251	3	42	10.05	0.0413	6	31		0			1234	140.7	7.47
Q3UF24	Putative uncharacterized protein (Fragment) OS=Mus musculus GN=Capn1 PE=2 SV=1 - [Q3UF24_MOUSE]	0.0608	6	1	2	2		0				0			2.48	0.0608	2	2		0			543	63	5.91
D3Z4L2	Actin-like protein 6B (Fragment) OS=Mus musculus GN=Actl6b PE=1 SV=1 - [D3Z4L2_MOUSE]	0.0603	1	1	1	44	0	0.0603	1	1	0	0.0603	1	31	0	0.0603	1	11	0	0.0603	1	1	116	12.9	7.88
Q8VCC6	Cerebral cavernous malformations 2 protein-like OS=Mus musculus GN=Ccm2l PE=2 SV=2 - [CCM2L_MOUSE]	0.0603	1	1	2	16		0			17.3	0.0603	2	9	10.59	0.0603	2	6	3.02	0.0333	1	1	481	52.1	9.19
Q6AXC6	Probable ATP-dependent DNA helicase DDX11 OS=Mus musculus GN=Ddx11 PE=1 SV=1 - [DDX11_MOUSE]	0.0602	2	1	2	3	0	0.0114	1	1		0				0			2.47	0.0489	1	2	880	98.7	6.87
Q3ULT8	Putative uncharacterized protein OS=Mus musculus GN=Nfkb2 PE=2 SV=1 - [Q3ULT8_MOUSE]	0.0601	5	2	5	5	4.52	0.0467	3	3	2.07	0.0133	2	2		0				0			899	96.8	6.37
B2RXS4	Plexin-B2 OS=Mus musculus GN=Plxnb2 PE=1 SV=1 - [PLXB2_MOUSE]	0.0597	2	1	6	6	2.17	0.0168	2	2	1.76	0.0244	2	2		0			0	0.0212	2	2	1842	206.1	5.87
E9QM77	Ataxin-2 OS=Mus musculus GN=Atxn2 PE=1 SV=1 - [E9QM77_MOUSE]	0.0591	5	1	4	5		0			2.46	0.0218	2	3		0			1.62	0.0373	2	2	1286	136.4	9.54
Q9CT10	Ran-binding protein 3 OS=Mus musculus GN=Ranbp3 PE=1 SV=2 - [RANB3_MOUSE]	0.0591	1	2	2	4		0				0			15.37	0.0591	2	4		0			491	52.5	5.12
Q8BQS4	Protein FAM102B OS=Mus musculus GN=Fam102b PE=2 SV=2 - [F102B_MOUSE]	0.059	2	1	1	1	0	0.059	1	1		0				0				0			339	36.5	5.9
E9Q8T1	Transforming acidic coiled-coil-containing protein 2 OS=Mus musculus GN=Tacc2 PE=1 SV=1 - [E9Q8T1_MOUSE]	0.059	5	1	8	11		0			11.46	0.0327	4	4	8.72	0.0365	5	5	5.83	0.0076	1	2	2879	305	4.79
Q8BFX3	BTB/POZ domain-containing protein KCTD3 OS=Mus musculus GN=Kctd3 PE=2 SV=1 - [KCTD3_MOUSE]	0.0589	3	1	3	6	2.09	0.0135	1	1	4.99	0.0356	2	2	0	0.0135	1	1	0	0.0368	2	2	815	88.8	7.15
Q8BW66	Solute carrier family 25 member 48 OS=Mus musculus GN=Slc25a48 PE=1 SV=2 - [S2548_MOUSE]	0.0588	1	1	2	3	0	0.0588	2	2		0				0			0	0.0261	1	1	306	33.4	9.03
D3Z3B8	Disks large homolog 1 OS=Mus musculus GN=Dlg1 PE=1 SV=1 - [D3Z3B8_MOUSE]	0.0588	7	2	4	6	3.15	0.0588	3	3		0				0			0	0.0132	1	3	834	91.6	6.34
Q9DBD5	Proline-, glutamic acid- and leucine-rich protein 1 OS=Mus musculus GN=Pelp1 PE=1 SV=2 - [PELP1_MOUSE]	0.0588	2	2	4	4		0				0			6.87	0.0285	2	2	0	0.0303	2	2	1123	118	4.36
G5E856	Poly [ADP-ribose] polymerase OS=Mus musculus GN=Parp6 PE=4 SV=1 - [G5E856_MOUSE]	0.0587	3	1	2	2	0	0.0381	1	1		0			0	0.0206	1	1		0			630	71.1	8.29
Q69Z43	MKIAA1995 protein (Fragment) OS=Mus musculus GN=Nek9 PE=2 SV=1 - [Q69Z43_MOUSE]	0.0587	2	1	4	6	0	0.0139	1	1	0	0.0259	2	2	0	0.0189	1	3		0			1005	109	5.86
G3UZD6	Ubiquitin conjugation factor E4 B OS=Mus musculus GN=Ube4b PE=1 SV=1 - [G3UZD6_MOUSE]	0.0581	4	1	3	4	6.24	0.0491	2	3		0				0			0	0.009	1	1	998	112.9	6.27
Q9CPY7	Cytosol aminopeptidase OS=Mus musculus GN=Lap3 PE=1 SV=3 - [AMPL_MOUSE]	0.0578	1	1	3	3	2.33	0.0424	2	2		0			0	0.0154	1	1		0			519	56.1	7.72
Q8CIQ7	Dedicator of cytokinesis protein 3 OS=Mus musculus GN=Dock3 PE=1 SV=1 - [DOCK3_MOUSE]	0.0577	3	1	9	11	1.71	0.0212	3	3	4.62	0.0192	2	2	1.76	0.0187	3	3	0	0.0222	2	3	2027	232.8	6.99
D6RE40	BRCA1-associated ATM activator 1 OS=Mus musculus GN=Brat1 PE=1 SV=1 - [D6RE40_MOUSE]	0.0571	4	1	1	1		0				0			3.72	0.0571	1	1		0			315	34.1	5.52
Q14CH1	Molybdenum cofactor sulfurase OS=Mus musculus GN=Mocos PE=1 SV=1 - [MOCOS_MOUSE]	0.0568	1	1	3	4		0			0	0.0568	3	3	0	0.0104	1	1		0			862	95	6.62
Q3UNN4	SWI/SNF complex subunit SMARCC1 OS=Mus musculus GN=Smarcc1 PE=1 SV=1 - [Q3UNN4_MOUSE]	0.0565	6	3	4	5	12.38	0.0301	3	4	2.49	0.0264	1	1		0				0			1098	122.7	5.73
Q155P7	LEK1 OS=Mus musculus GN=Cenpf PE=1 SV=1 - [Q155P7_MOUSE]	0.0564	4	1	13	15	6.47	0.0137	3	4	4.04	0.018	5	5	0	0.008	2	2	2.25	0.0187	3	4	2997	342.2	5.15
Q8R422	CD109 antigen OS=Mus musculus GN=Cd109 PE=1 SV=1 - [CD109_MOUSE]	0.0562	1	1	6	10	1.73	0.0076	1	1	2.01	0.0049	1	1	0	0.0166	2	3	0	0.0277	2	5	1442	161.6	5.57
Q5SUQ9	CST complex subunit CTC1 OS=Mus musculus GN=Ctc1 PE=1 SV=2 - [CTC1_MOUSE]	0.0561	2	2	5	5	4.8	0.0462	3	3		0			3.29	0.0239	2	2		0			1212	133.9	8.12
Q3UKP5	Putative uncharacterized protein OS=Mus musculus GN=Xab2 PE=2 SV=1 - [Q3UKP5_MOUSE]	0.0561	2	1	5	6	0	0.0094	1	1	9.03	0.0421	3	4		0			0	0.0129	1	1	855	99.8	6.21
Q80Y17	Lethal(2) giant larvae protein homolog 1 OS=Mus musculus GN=Llgl1 PE=1 SV=1 - [L2GL1_MOUSE]	0.056	2	1	3	3	2.76	0.056	3	3		0				0				0			1036	112.5	6.48
E9Q8T7	Protein Dnah1 OS=Mus musculus GN=Dnah1 PE=1 SV=1 - [E9Q8T7_MOUSE]	0.056	1	1	13	18	4.82	0.0289	6	7	5.04	0.0101	3	3	4.33	0.0115	5	5	0	0.0193	3	3	4250	486.8	5.57
Q61011	Guanine nucleotide-binding protein G(I)/G(S)/G(T) subunit beta-3 OS=Mus musculus GN=Gnb3 PE=1 SV=2 - [GBB3_MOUSE]	0.0559	1	1	1	17		0				0			0	0.0559	1	17		0			340	37.2	5.69
Q6PAV2	Probable E3 ubiquitin-protein ligase HERC4 OS=Mus musculus GN=Herc4 PE=1 SV=2 - [HERC4_MOUSE]	0.0558	1	1	4	6	4.41	0.0378	3	3	3.08	0.036	2	2		0			0	0.018	1	1	1057	118.3	6.29
Q62417	Sorbin and SH3 domain-containing protein 1 OS=Mus musculus GN=Sorbs1 PE=1 SV=2 - [SRBS1_MOUSE]	0.0558	2	1	5	7	0	0.0271	2	2	3.98	0.0132	1	2		0			3.37	0.0287	3	3	1290	143	8.25
E9Q1K0	Sorting nexin-25 OS=Mus musculus GN=Snx25 PE=1 SV=1 - [E9Q1K0_MOUSE]	0.0558	3	1	5	8	1.62	0.0112	1	1	3.87	0.0345	3	4	2.28	0.0213	2	2	0	0.0101	1	1	986	112.1	7.01
Q8C7S3	Putative uncharacterized protein OS=Mus musculus GN=Ephb4 PE=2 SV=1 - [Q8C7S3_MOUSE]	0.0557	6	1	4	4	2.64	0.0142	1	1		0			0	0.0213	2	2	0	0.0203	1	1	987	108.8	7.03
E9Q517	Transporter OS=Mus musculus GN=Slc6a9 PE=1 SV=1 - [E9Q517_MOUSE]	0.0557	3	1	2	10	0	0.0173	1	1	0	0.0384	1	9		0				0			521	58.2	7.14
E9Q5Q0	Ataxin-2-like protein (Fragment) OS=Mus musculus GN=Atxn2l PE=1 SV=2 - [E9Q5Q0_MOUSE]	0.0556	4	2	3	3	5.97	0.0429	2	2		0			0	0.0127	1	1		0			863	92	8.28
P27773	Protein disulfide-isomerase A3 OS=Mus musculus GN=Pdia3 PE=1 SV=2 - [PDIA3_MOUSE]	0.0554	1	1	2	2		0			0	0.0337	1	1	3.23	0.0218	1	1		0			505	56.6	6.21
Q6PFD6	Kinesin-like protein KIF18B OS=Mus musculus GN=Kif18b PE=2 SV=2 - [KI18B_MOUSE]	0.0552	1	2	3	3	0	0.0336	1	1		0				0			6.12	0.0216	2	2	834	91.9	8.4
D3Z420	MCG18394 OS=Mus musculus GN=Fam186b PE=4 SV=1 - [D3Z420_MOUSE]	0.0551	1	1	5	7	4.2	0.0233	2	2	2.31	0.0297	2	2	0	0.0106	1	1	2.44	0.0148	1	2	943	107.8	8.57
D3Z5N5	1-phosphatidylinositol 3-phosphate 5-kinase OS=Mus musculus GN=Pikfyve PE=1 SV=2 - [D3Z5N5_MOUSE]	0.0551	3	1	8	8	0	0.0136	2	2	5.59	0.0175	2	2	1.7	0.0171	3	3	0	0.0068	1	1	2052	231.9	6.64
Q9CZ22	Putative uncharacterized protein OS=Mus musculus GN=Tpd52l2 PE=2 SV=1 - [Q9CZ22_MOUSE]	0.055	1	1	1	60		0			19.38	0.055	1	49	5.9	0.055	1	9	2.36	0.055	1	2	218	23.8	5.88
Q8K279	Vac14 protein OS=Mus musculus GN=Vac14 PE=2 SV=1 - [Q8K279_MOUSE]	0.0548	5	1	2	2		0				0			2.4	0.0548	2	2		0			347	39.5	5.91
Q6PGF7	Exocyst complex component 8 OS=Mus musculus GN=Exoc8 PE=1 SV=1 - [EXOC8_MOUSE]	0.0545	1	3	4	4		0			0	0.0098	1	1	8.95	0.0447	3	3		0			716	81	5.4
Q5DTW2	Scm-like with four MBT domains protein 2 OS=Mus musculus GN=Sfmbt2 PE=1 SV=2 - [SMBT2_MOUSE]	0.0544	3	1	3	7	0	0.0469	2	2	0	0.0075	1	5		0				0			938	105.9	8.25
A0A0R4J0F8	Cartilage intermediate layer protein 1 OS=Mus musculus GN=Cilp PE=4 SV=1 - [A0A0R4J0F8_MOUSE]	0.0544	1	1	3	4	0	0.04	2	2		0			2.06	0.0144	1	1	0	0.032	1	1	1250	139.6	8.15
Q07563	Collagen alpha-1(XVII) chain OS=Mus musculus GN=Col17a1 PE=1 SV=3 - [COHA1_MOUSE]	0.0544	1	1	4	7		0			0	0.032	2	2	0	0.0082	1	3	0	0.0224	2	2	1470	147.9	8.7
Q9WTQ5	A-kinase anchor protein 12 OS=Mus musculus GN=Akap12 PE=1 SV=1 - [AKA12_MOUSE]	0.0534	1	1	6	6	3.44	0.0107	1	1	6.48	0.0273	2	2	0	0.0048	1	1	0	0.0107	2	2	1684	180.6	4.44
Q9D071	MMS19 nucleotide excision repair protein homolog OS=Mus musculus GN=Mms19 PE=1 SV=1 - [MMS19_MOUSE]	0.0533	4	2	3	12		0			10.91	0.0533	3	4	0	0.0427	2	2	24.65	0.0223	1	6	1031	113	6.21
Q9JK54	Mesogenin-1 OS=Mus musculus GN=Msgn1 PE=2 SV=1 - [MSGN1_MOUSE]	0.0532	1	1	1	2		0				0			1.64	0.0532	1	2		0			188	20.5	8.12
G5E8J3	Bromodomain and WD repeat domain containing 2, isoform CRA_a OS=Mus musculus GN=Wdr11 PE=1 SV=1 - [G5E8J3_MOUSE]	0.0531	2	1	4	4	5.24	0.018	1	1	0	0.0082	1	1	0	0.0352	2	2		0			1223	135.9	7.11
P54869	Hydroxymethylglutaryl-CoA synthase, mitochondrial OS=Mus musculus GN=Hmgcs2 PE=1 SV=2 - [HMCS2_MOUSE]	0.0531	2	1	2	2		0			3	0.0531	2	2		0				0			508	56.8	8.41
B1PSD9	cAMP-specific 3',5'-cyclic phosphodiesterase 4D OS=Mus musculus GN=Pde4d PE=1 SV=1 - [B1PSD9_MOUSE]	0.053	7	1	2	2		0			6.16	0.0372	1	1	0	0.0158	1	1		0			698	79.1	5.1
Q3URX8	Putative uncharacterized protein OS=Mus musculus GN=Gemin4 PE=2 SV=1 - [Q3URX8_MOUSE]	0.0529	3	2	4	4	4.73	0.0529	4	4		0				0				0			1058	120.1	5.12
Q9ER60	Sodium channel protein type 4 subunit alpha OS=Mus musculus GN=Scn4a PE=2 SV=1 - [SCN4A_MOUSE]	0.0527	1	1	6	15	2.08	0.0043	1	1	0	0.0244	2	5	0	0.025	2	7	0	0.0185	2	2	1841	208.7	5.03
Q9D9W6	Protein FAM217A OS=Mus musculus GN=Fam217a PE=2 SV=1 - [F217A_MOUSE]	0.0525	3	1	1	1		0				0			2.62	0.0525	1	1		0			419	46.7	8.97
Q60974	Nuclear receptor corepressor 1 OS=Mus musculus GN=Ncor1 PE=1 SV=1 - [NCOR1_MOUSE]	0.0522	9	1	7	13	7.61	0.0375	4	6	3.17	0.0094	2	2	6.19	0.0159	3	3	0	0.0179	2	2	2453	270.5	6.93
Q3UUY6	Prominin-2 OS=Mus musculus GN=Prom2 PE=1 SV=1 - [PROM2_MOUSE]	0.0515	1	1	1	2	0	0.0515	1	1		0				0			0	0.0515	1	1	835	93.1	7.18
E9Q6Q8	TBC1 domain family member 4 OS=Mus musculus GN=Tbc1d4 PE=1 SV=1 - [E9Q6Q8_MOUSE]	0.0515	4	1	6	11	0	0.0121	1	1	0	0.0177	2	3	0	0.0298	3	5	0	0.0145	2	2	1243	140.2	7.31
Q0GA42	Metal transporter CNNM1 OS=Mus musculus GN=Cnnm1 PE=1 SV=5 - [CNNM1_MOUSE]	0.0515	1	1	2	3		0			7.85	0.0515	2	3		0				0			951	103.9	6.51
F8WIE5	E3 ubiquitin-protein ligase HECTD1 OS=Mus musculus GN=Hectd1 PE=1 SV=1 - [F8WIE5_MOUSE]	0.051	3	1	8	9	2.93	0.0172	2	2	0	0.0107	2	2	1.97	0.023	4	5		0			2610	289	5.36
Q3U0S4	Putative uncharacterized protein OS=Mus musculus GN=Ctdp1 PE=2 SV=1 - [Q3U0S4_MOUSE]	0.051	2	1	3	4	6.18	0.051	3	3		0				0			2.62	0.0198	1	1	960	104.5	5.39
Q7TS64	Adrenergic receptor kinase, beta 1 OS=Mus musculus GN=Adrbk1 PE=1 SV=1 - [Q7TS64_MOUSE]	0.051	5	2	3	3		0				0			6.71	0.051	3	3		0			647	75.1	7.17
O88623	Ubiquitin carboxyl-terminal hydrolase 2 OS=Mus musculus GN=Usp2 PE=1 SV=2 - [UBP2_MOUSE]	0.0506	1	1	2	2	2.38	0.0506	2	2		0				0				0			613	68.8	9.23
A0A0J9YUT8	Probable RNA-binding protein 19 OS=Mus musculus GN=Rbm19 PE=1 SV=1 - [A0A0J9YUT8_MOUSE]	0.0506	2	1	2	2	3.88	0.0506	2	2		0				0				0			870	96.6	6.33
P35831	Tyrosine-protein phosphatase non-receptor type 12 OS=Mus musculus GN=Ptpn12 PE=1 SV=3 - [PTN12_MOUSE]	0.0503	1	2	3	3	1.68	0.0426	2	2	0	0.0077	1	1		0				0			775	86.5	5.99
Q8BSI9	Putative uncharacterized protein OS=Mus musculus GN=Cdh2 PE=2 SV=1 - [Q8BSI9_MOUSE]	0.0497	1	1	2	2	0	0.0497	2	2		0				0				0			906	99.8	4.78
Q3UVZ8	Putative uncharacterized protein (Fragment) OS=Mus musculus GN=Arhgap35 PE=2 SV=1 - [Q3UVZ8_MOUSE]	0.0494	1	1	2	3		0			3.64	0.0271	1	1	0	0.0223	1	1	0	0.0271	1	1	628	70.5	5.63
A0A0R4J293	Protein-glutamine gamma-glutamyltransferase K OS=Mus musculus GN=Tgm1 PE=4 SV=1 - [A0A0R4J293_MOUSE]	0.0491	2	2	2	2		0			4.27	0.0331	1	1	2.03	0.016	1	1		0			815	89.7	6.58
Q8CH18	Cell division cycle and apoptosis regulator protein 1 OS=Mus musculus GN=Ccar1 PE=1 SV=1 - [CCAR1_MOUSE]	0.0489	1	1	4	4	4.92	0.0366	3	3	0	0.0122	1	1		0				0			1146	132	5.76
Q6AXF6	SID1 transmembrane family member 1 OS=Mus musculus GN=Sidt1 PE=1 SV=1 - [SIDT1_MOUSE]	0.0484	2	1	2	2		0			2.84	0.0351	1	1	1.99	0.0133	1	1		0			827	93.8	6.87
Q91YP2	Neurolysin, mitochondrial OS=Mus musculus GN=Nln PE=1 SV=1 - [NEUL_MOUSE]	0.0483	2	1	3	4		0			0	0.0241	1	1	3.19	0.0483	3	3		0			704	80.4	6.44
A0A0R4J0Q9	Conserved oligomeric Golgi complex subunit 7 OS=Mus musculus GN=Cog7 PE=4 SV=1 - [A0A0R4J0Q9_MOUSE]	0.0481	2	1	2	2		0				0			2.72	0.0481	2	2		0			770	86	5.38
P58501	PAX3- and PAX7-binding protein 1 OS=Mus musculus GN=Paxbp1 PE=1 SV=3 - [PAXB1_MOUSE]	0.0479	2	1	3	3	3.51	0.0403	2	2		0			0	0.0076	1	1		0			919	104.8	5.67
Q8R4E5	Upstream transcription factor 1 short form OS=Mus musculus GN=Usf1 PE=2 SV=1 - [Q8R4E5_MOUSE]	0.0478	5	1	1	3		0			4.18	0.0478	1	2		0			1.9	0.0478	1	1	251	27.4	6.3
I3PQW3	LARP7 OS=Mus musculus GN=Larp7 PE=4 SV=1 - [I3PQW3_MOUSE]	0.0474	2	1	3	5	0	0.014	1	1		0			3.2	0.0333	2	2	0	0.014	1	2	570	64.8	9.47
S4R2D2	ADP-ribosylation factor-binding protein GGA3 OS=Mus musculus GN=Gga3 PE=1 SV=1 - [S4R2D2_MOUSE]	0.0471	3	1	1	1		0			7.98	0.0471	1	1		0				0			595	64.5	5.47
Q6P9R4	Rho guanine nucleotide exchange factor 18 OS=Mus musculus GN=Arhgef18 PE=1 SV=2 - [ARHGI_MOUSE]	0.047	1	1	2	2	0	0.0313	1	1		0			0	0.0157	1	1		0			1021	114.3	6.21
Q3UIZ4	Putative uncharacterized protein OS=Mus musculus GN=Cxxc1 PE=2 SV=1 - [Q3UIZ4_MOUSE]	0.047	2	2	3	5		0			3.54	0.0212	1	2	8.61	0.047	3	3		0			660	76.1	8.22
Q91WG4	Elongator complex protein 2 OS=Mus musculus GN=Elp2 PE=1 SV=1 - [ELP2_MOUSE]	0.0469	1	1	3	4	2.57	0.0132	1	1	3.06	0.0469	3	3		0				0			831	93	5.82
Q5U3K5	Rab-like protein 6 OS=Mus musculus GN=Rabl6 PE=1 SV=2 - [RABL6_MOUSE]	0.0469	1	1	2	2	0	0.0372	1	1		0			0	0.0097	1	1		0			725	79.8	5.53
A4FUR6	Tdpoz4 protein (Fragment) OS=Mus musculus GN=Tdpoz4 PE=2 SV=1 - [A4FUR6_MOUSE]	0.0462	2	1	1	2		0				0			0	0.0462	1	2		0			368	41.9	6.27
Q9D2J9	Putative uncharacterized protein OS=Mus musculus GN=Mroh9 PE=2 SV=1 - [Q9D2J9_MOUSE]	0.046	2	2	2	5	0	0.018	1	2	0	0.018	1	1		0			0	0.0281	1	2	891	101.6	7.59
Q8BZZ0	Putative uncharacterized protein OS=Mus musculus GN=Tubgcp2 PE=2 SV=1 - [Q8BZZ0_MOUSE]	0.0459	4	1	2	2		0			4.06	0.0459	2	2		0				0			676	77.3	6.6
Q5KTC0	Transient receptor potential cation channel subfamily M member 2 OS=Mus musculus GN=Trpm2 PE=2 SV=1 - [Q5KTC0_MOUSE]	0.0458	2	1	3	4		0			0	0.0179	1	1	0	0.0133	1	2	0	0.0146	1	1	1506	172.1	7.56
A0A087WPL5	ATP-dependent RNA helicase A OS=Mus musculus GN=Dhx9 PE=1 SV=1 - [A0A087WPL5_MOUSE]	0.0456	7	2	3	4	5.25	0.0362	2	3		0			0	0.0094	1	1		0			1383	149.5	6.83
Q6ZQK5	Arf-GAP with coiled-coil, ANK repeat and PH domain-containing protein 2 OS=Mus musculus GN=Acap2 PE=1 SV=2 - [ACAP2_MOUSE]	0.0455	2	1	3	3	0	0.0247	1	1	0	0.0091	1	1	2.32	0.0117	1	1		0			770	87.2	6.68
Q91W72	Maged1 protein OS=Mus musculus GN=Maged1 PE=2 SV=1 - [Q91W72_MOUSE]	0.0455	6	1	2	3		0			0	0.0145	1	2	2.35	0.0309	1	1		0			550	60	9
F8VPY2	Transcription initiation factor TFIID subunit 5 OS=Mus musculus GN=Taf5 PE=1 SV=1 - [F8VPY2_MOUSE]	0.0449	2	1	2	2		0			5.99	0.0449	2	2		0				0			801	86.9	5.64
E9QAI5	CAD protein OS=Mus musculus GN=Cad PE=1 SV=1 - [E9QAI5_MOUSE]	0.0444	5	1	6	17	0	0.0204	2	2	7.34	0.0167	3	3	5.52	0.0148	3	12		0			2162	236.1	6.49
Q5RL51	Glutathione S-transferase C-terminal domain-containing protein OS=Mus musculus GN=Gstcd PE=2 SV=1 - [GSTCD_MOUSE]	0.0442	1	1	4	7	0	0.0237	2	2	5.6	0.0315	3	3	1.62	0.011	1	1	0	0.0189	1	1	634	70.6	7.61
P70270	DNA repair and recombination protein RAD54-like OS=Mus musculus GN=Rad54l PE=1 SV=2 - [RAD54_MOUSE]	0.0442	1	1	3	3	0	0.0321	1	1		0			2.06	0.0214	2	2		0			747	84.6	8.62
Q9DC23	DnaJ homolog subfamily C member 10 OS=Mus musculus GN=Dnajc10 PE=1 SV=2 - [DJC10_MOUSE]	0.0441	1	1	2	4		0			4.91	0.024	1	1	3.9	0.0441	2	3		0			793	90.5	6.96
D3YXK2	Scaffold attachment factor B1 OS=Mus musculus GN=Safb PE=1 SV=2 - [SAFB1_MOUSE]	0.0438	2	1	3	3	0	0.0085	1	1		0			0	0.0171	1	1	0	0.0181	1	1	937	105	5.35
Q924T7	E3 ubiquitin-protein ligase RNF31 OS=Mus musculus GN=Rnf31 PE=1 SV=2 - [RNF31_MOUSE]	0.0432	3	1	2	2	0	0.0432	2	2		0				0				0			1066	119.2	6.52
Q8CBI2	Putative uncharacterized protein OS=Mus musculus GN=Chm PE=2 SV=1 - [Q8CBI2_MOUSE]	0.043	4	1	2	2	0	0.0234	1	1	2.34	0.0195	1	1		0				0			512	56.8	5
F6R587	Copine-1 (Fragment) OS=Mus musculus GN=Cpne1 PE=1 SV=1 - [F6R587_MOUSE]	0.0427	1	1	1	3	0	0.0427	1	1		0				0			0	0.0427	1	2	211	22.5	9.09
B7ZNX2	Anaphase promoting complex subunit 1 OS=Mus musculus GN=Anapc1 PE=2 SV=1 - [B7ZNX2_MOUSE]	0.0422	3	1	3	7	0	0.0309	2	4		0			0	0.0175	1	2	0	0.0113	1	1	1944	215.9	6.38
Q8BRS3	Putative uncharacterized protein (Fragment) OS=Mus musculus GN=Dnah14 PE=2 SV=1 - [Q8BRS3_MOUSE]	0.0422	2	1	1	1		0			2.09	0.0422	1	1		0				0			403	46.8	8.57
Q8BSD8	Protein 9430015G10Rik OS=Mus musculus GN=9430015G10Rik PE=2 SV=1 - [Q8BSD8_MOUSE]	0.0419	3	1	1	8		0				0			7.08	0.0419	1	8		0			167	18	8.73
F6Y3V0	Receptor-type tyrosine-protein phosphatase F (Fragment) OS=Mus musculus GN=Ptprf PE=1 SV=1 - [F6Y3V0_MOUSE]	0.0418	2	1	2	2	0	0.0418	2	2		0				0				0			1291	145.4	6.73
B1AVF4	Midline 2 OS=Mus musculus GN=Mid2 PE=1 SV=1 - [B1AVF4_MOUSE]	0.0409	3	1	2	11		0				0			8.1	0.0409	2	7	2.03	0.0175	1	4	685	77.8	7.03
Q9EPE9	Manganese-transporting ATPase 13A1 OS=Mus musculus GN=Atp13a1 PE=1 SV=2 - [AT131_MOUSE]	0.0408	1	1	4	6	3.02	0.0125	1	1	0	0.0142	1	1	1.87	0.0142	2	3	0	0.0142	1	1	1200	132.3	8.03
B7ZNP0	alpha-1,2-Mannosidase OS=Mus musculus GN=Edem3 PE=1 SV=1 - [B7ZNP0_MOUSE]	0.0405	5	1	2	2	0	0.0263	1	1		0			2.19	0.0142	1	1		0			913	102.2	5.01
Q7TSG3	F-box only protein 5 OS=Mus musculus GN=Fbxo5 PE=1 SV=1 - [FBX5_MOUSE]	0.0404	1	1	2	2	0	0.0143	1	1		0			0	0.0261	1	1		0			421	47.5	8.98
Q3UPW7	Putative uncharacterized protein (Fragment) OS=Mus musculus GN=Hmmr PE=2 SV=1 - [Q3UPW7_MOUSE]	0.0402	3	2	2	3		0			4.07	0.0402	2	3		0				0			647	74.6	5.19
P97393	Rho GTPase-activating protein 5 OS=Mus musculus GN=Arhgap5 PE=1 SV=2 - [RHG05_MOUSE]	0.04	3	1	3	23	0	0.0127	1	9	8.76	0.0173	1	3	3.04	0.0173	1	2	3.95	0.0227	2	9	1501	172	6.34
S4R294	Protein PRRC2C OS=Mus musculus GN=Prrc2c PE=1 SV=1 - [S4R294_MOUSE]	0.0396	5	2	6	7	0	0.0147	1	1	0	0.0044	1	2	3	0.0206	4	4		0			2724	297.9	9.16
Q80WG5	Volume-regulated anion channel subunit LRRC8A OS=Mus musculus GN=Lrrc8a PE=1 SV=1 - [LRC8A_MOUSE]	0.0395	1	1	2	2		0			4.63	0.0247	1	1	0	0.0148	1	1		0			810	94.1	7.94
A4FUV6	Met protein (Fragment) OS=Mus musculus GN=Met PE=2 SV=1 - [A4FUV6_MOUSE]	0.0392	4	1	3	89		0			1.69	0.0392	3	82	0	0.0254	2	5	0	0.0254	2	2	1378	153.4	7.05
Q8C067	Mcf.2 transforming sequence OS=Mus musculus GN=Mcf2 PE=2 SV=1 - [Q8C067_MOUSE]	0.0388	6	1	3	4		0			0	0.0172	1	1	0	0.0097	1	1	2	0.0119	1	2	928	107.2	6.79
G3UZM1	Probable JmjC domain-containing histone demethylation protein 2C OS=Mus musculus GN=Jmjd1c PE=1 SV=1 - [G3UZM1_MOUSE]	0.0387	4	1	7	7	0	0.0099	1	1	0	0.0067	1	1	3.92	0.0174	4	4	0	0.0047	1	1	2531	281.4	7.88
Q8CCY1	Putative uncharacterized protein OS=Mus musculus GN=Klhl1 PE=2 SV=1 - [Q8CCY1_MOUSE]	0.0386	1	1	2	2	0	0.0386	2	2		0				0				0			751	82.9	6.42
G3X9X5	Zinc finger CCCH type, antiviral 1, isoform CRA_b OS=Mus musculus GN=Zc3hav1 PE=1 SV=1 - [G3X9X5_MOUSE]	0.0386	4	1	2	2		0			3.86	0.0386	2	2		0				0			673	76.4	7.78
D3Z2E3	RalBP1-associated Eps domain-containing protein 1 OS=Mus musculus GN=Reps1 PE=1 SV=1 - [D3Z2E3_MOUSE]	0.0383	5	2	2	2	5.68	0.0383	2	2		0				0				0			705	76.8	5.69
E9QKG6	Ankyrin repeat domain-containing protein 17 OS=Mus musculus GN=Ankrd17 PE=1 SV=1 - [E9QKG6_MOUSE]	0.0383	8	1	4	9	0	0.0136	1	1	0	0.0081	1	3	5.21	0.0247	3	5		0			2352	246.5	6.7
B2RUH2	BTB (POZ) domain containing 11 OS=Mus musculus GN=Btbd11 PE=2 SV=1 - [B2RUH2_MOUSE]	0.0381	1	1	1	1		0			3.41	0.0381	1	1		0				0			944	103.6	6.77
Q5STT7	Tyrosine-protein kinase ITK/TSK OS=Mus musculus GN=Itk PE=4 SV=1 - [Q5STT7_MOUSE]	0.0379	5	1	1	4		0				0			0	0.0379	1	3	0	0.0379	1	1	264	31.3	8.44
E9Q5F9	Histone-lysine N-methyltransferase SETD2 OS=Mus musculus GN=Setd2 PE=1 SV=1 - [SETD2_MOUSE]	0.0378	1	1	6	10	0	0.0122	2	2	2.07	0.0099	2	3	0	0.015	2	2	0	0.0106	2	3	2537	285.5	6.3
Q80TT3	MKIAA0722 protein (Fragment) OS=Mus musculus GN=Ulk1 PE=2 SV=1 - [Q80TT3_MOUSE]	0.0378	7	3	3	3	6.63	0.0378	3	3		0				0				0			1004	107.1	8.51
Q8CHT3	Integrator complex subunit 5 OS=Mus musculus GN=Ints5 PE=2 SV=1 - [INT5_MOUSE]	0.0373	1	1	2	2	2.78	0.0216	1	1		0				0			2.11	0.0157	1	1	1018	108.3	7.06
E9Q0B5	Protein Fcgbp OS=Mus musculus GN=Fcgbp PE=1 SV=1 - [E9Q0B5_MOUSE]	0.0372	3	1	6	6	2.35	0.005	1	1	0	0.0163	2	2	2.1	0.0112	2	2	0	0.0046	1	1	2583	275	5.03
Q8N7N5	DDB1- and CUL4-associated factor 8 OS=Mus musculus GN=Dcaf8 PE=1 SV=1 - [DCAF8_MOUSE]	0.0372	1	1	2	2		0				0			0	0.0372	2	2		0			591	66	5.87
Q3UGC1	Putative uncharacterized protein OS=Mus musculus GN=Strip1 PE=2 SV=1 - [Q3UGC1_MOUSE]	0.037	2	2	3	3		0			5.15	0.037	2	2		0			2.59	0.0167	1	1	837	95.6	6.33
Q8BJS8	Mdm2-binding protein OS=Mus musculus GN=Mtbp PE=1 SV=1 - [MTBP_MOUSE]	0.0369	1	1	2	2	2.78	0.019	1	1		0				0			2.16	0.0179	1	1	894	100.3	7.31
Q80TF6	StAR-related lipid transfer protein 9 OS=Mus musculus GN=Stard9 PE=1 SV=2 - [STAR9_MOUSE]	0.0364	2	1	8	8	4.32	0.0175	4	4		0			0	0.0037	1	1	0	0.0151	3	3	4561	499.9	6.29
O35954	Membrane-associated phosphatidylinositol transfer protein 1 OS=Mus musculus GN=Pitpnm1 PE=1 SV=1 - [PITM1_MOUSE]	0.0362	1	1	4	8	0	0.0153	1	2	0	0.0169	2	2	0	0.0233	2	3	0	0.0113	1	1	1243	134.9	6.06
Q8CI75	DIS3-like exonuclease 2 OS=Mus musculus GN=Dis3l2 PE=1 SV=1 - [DI3L2_MOUSE]	0.0356	2	1	3	4	4.99	0.0276	1	1	0	0.008	1	2	1.99	0.0149	1	1		0			870	97.7	5.9
A2AUM9	Centrosomal protein of 152 kDa OS=Mus musculus GN=Cep152 PE=1 SV=1 - [CE152_MOUSE]	0.0351	1	1	5	5	0	0.0069	2	2	1.71	0.0115	2	2		0			0	0.0167	1	1	1736	196.4	5.66
Q3TJ91	Lethal(2) giant larvae protein homolog 2 OS=Mus musculus GN=Llgl2 PE=1 SV=2 - [L2GL2_MOUSE]	0.0351	2	2	3	4	6.85	0.0263	2	2	0	0.0088	1	2		0				0			1027	114.3	7.46
A0A0R4J0I4	CTF18, chromosome transmission fidelity factor 18 homolog (S. cerevisiae), isoform CRA_a OS=Mus musculus GN=Chtf18 PE=4 SV=1 - [A0A0R4J0I4_MOUSE]	0.0351	4	1	2	6	2.48	0.0165	1	1		0			0	0.0186	1	5		0			969	108.1	6.73
Q8R3D4	Zfp282 protein OS=Mus musculus GN=Zfp282 PE=2 SV=1 - [Q8R3D4_MOUSE]	0.035	1	1	1	6	0	0.035	1	2	0	0.035	1	1		0			0	0.035	1	3	657	72	5.29
Q9ERU9	E3 SUMO-protein ligase RanBP2 OS=Mus musculus GN=Ranbp2 PE=1 SV=2 - [RBP2_MOUSE]	0.0344	1	1	6	13	3.32	0.0167	3	3	0	0.0039	1	4	2.47	0.0219	4	6		0			3053	340.9	6.18
Q9D4L8	Putative uncharacterized protein OS=Mus musculus GN=Tex21 PE=2 SV=1 - [Q9D4L8_MOUSE]	0.0342	4	1	1	1		0			2.53	0.0342	1	1		0				0			526	60.2	8.53
Q3TBS5	Putative uncharacterized protein (Fragment) OS=Mus musculus GN=Scaf8 PE=2 SV=1 - [Q3TBS5_MOUSE]	0.034	3	1	2	2	2.73	0.0199	1	1	0	0.0142	1	1		0				0			705	79.7	9.72
Q8BYU6	Torsin-1A-interacting protein 2 OS=Mus musculus GN=Tor1aip2 PE=1 SV=1 - [TOIP2_MOUSE]	0.0339	1	1	2	2		0				0			6.08	0.0339	2	2		0			502	54.5	4.86
Q6A037	NEDD4-binding protein 1 OS=Mus musculus GN=N4bp1 PE=1 SV=2 - [N4BP1_MOUSE]	0.0336	1	1	2	2	3.32	0.0202	1	1	0	0.0134	1	1		0				0			893	99.1	5.74
F6TRD7	CUB and sushi domain-containing protein 3 (Fragment) OS=Mus musculus GN=Csmd3 PE=1 SV=1 - [F6TRD7_MOUSE]	0.0318	4	1	3	3	2.41	0.0257	2	2	0	0.0064	1	1		0				0			2797	305.4	6.09
P19070	Complement receptor type 2 OS=Mus musculus GN=Cr2 PE=1 SV=1 - [CR2_MOUSE]	0.0312	1	1	1	1		0				0				0			0	0.0312	1	1	1025	112.9	7.31
A0A0A0MQ70	Solute carrier family 25 member 35 OS=Mus musculus GN=Slc25a35 PE=1 SV=1 - [A0A0A0MQ70_MOUSE]	0.0304	2	1	1	2	0	0.0304	1	2		0				0				0			296	32.1	9.52
Q8VDQ9	Protein KRI1 homolog OS=Mus musculus GN=Kri1 PE=1 SV=3 - [KRI1_MOUSE]	0.0298	3	1	3	5	3.88	0.0185	2	2		0			0	0.0114	1	3		0			704	82	5.12
Q571F9	MKIAA4115 protein (Fragment) OS=Mus musculus GN=G3bp1 PE=2 SV=1 - [Q571F9_MOUSE]	0.0297	7	1	2	3	0	0.0119	1	2	2.31	0.0178	1	1		0				0			505	56.1	6.46
Q7TT37	Elongator complex protein 1 OS=Mus musculus GN=Ikbkap PE=1 SV=2 - [ELP1_MOUSE]	0.0293	2	1	3	3	3.1	0.012	1	1	0	0.0098	1	1	0	0.0075	1	1		0			1333	149.5	6
Q3UWZ1	Eukaryotic elongation factor 2 kinase OS=Mus musculus GN=Eef2k PE=1 SV=1 - [Q3UWZ1_MOUSE]	0.0293	4	1	1	1		0				0			3.44	0.0293	1	1		0			614	69.5	5.4
Q14AM7	UPF0472 protein C16orf72 homolog OS=Mus musculus PE=2 SV=1 - [CP072_MOUSE]	0.0291	1	1	1	1	1.8	0.0291	1	1		0				0				0			275	30.9	7.91
A2A864	Integrin beta OS=Mus musculus GN=Itgb4 PE=1 SV=1 - [A2A864_MOUSE]	0.0283	1	1	3	3	1.71	0.0233	2	2		0			0	0.005	1	1		0			1802	199.7	6.02
Q6PAL0	BEN domain-containing protein 3 OS=Mus musculus GN=Bend3 PE=1 SV=1 - [BEND3_MOUSE]	0.0279	1	1	2	2		0				0			2.75	0.0158	1	1	0	0.0121	1	1	825	94.1	5.55
A0A0A0MQK4	Polycystic kidney disease protein 1-like 1 (Fragment) OS=Mus musculus GN=Pkd1l1 PE=4 SV=1 - [A0A0A0MQK4_MOUSE]	0.0278	2	1	5	9	1.99	0.006	1	1	3.33	0.0087	1	1	1.73	0.0087	2	4	0	0.0044	1	3	2521	280.4	7.23
Q9CSM5	Putative uncharacterized protein OS=Mus musculus GN=Rpl4 PE=2 SV=2 - [Q9CSM5_MOUSE]	0.0277	2	1	1	1		0				0			2.22	0.0277	1	1		0			325	37.1	10.98
B7ZWM7	Ankrd11 protein OS=Mus musculus GN=Ankrd11 PE=2 SV=1 - [B7ZWM7_MOUSE]	0.0276	5	1	3	6		0			0	0.013	1	1		0			0	0.0146	2	5	2609	292.6	7.05
Q9D4S6	MCG10597 OS=Mus musculus GN=Erich6b PE=2 SV=1 - [Q9D4S6_MOUSE]	0.0273	1	1	1	1	0	0.0273	1	1		0				0				0			220	24.7	4.65
Q9JJZ8	Cyclic nucleotide-gated cation channel alpha-3 OS=Mus musculus GN=Cnga3 PE=1 SV=2 - [CNGA3_MOUSE]	0.0269	2	1	1	5		0				0			0	0.0269	1	5		0			631	72.7	6.99
E9Q855	Secretory carrier-associated membrane protein 3 OS=Mus musculus GN=Scamp3 PE=1 SV=1 - [E9Q855_MOUSE]	0.0254	7	1	1	3		0			1.76	0.0254	1	1	2.02	0.0254	1	1	0	0.0254	1	1	315	34.5	8.16
Q8BK34	Putative uncharacterized protein OS=Mus musculus GN=Zfp606 PE=2 SV=1 - [Q8BK34_MOUSE]	0.0241	4	1	1	1		0			1.84	0.0241	1	1		0				0			623	72.3	7.96
O54951	Semaphorin-6B OS=Mus musculus GN=Sema6b PE=2 SV=1 - [SEM6B_MOUSE]	0.0237	2	1	2	2	2.1	0.0135	1	1	0	0.0102	1	1		0				0			886	95.4	8.29
Q3B7Z2	Oxysterol-binding protein 1 OS=Mus musculus GN=Osbp PE=1 SV=3 - [OSBP1_MOUSE]	0.0236	1	1	1	1		0			6.53	0.0236	1	1		0				0			805	88.7	7.2
F8VPM0	Bromodomain adjacent to zinc finger domain protein 2A OS=Mus musculus GN=Baz2a PE=1 SV=1 - [F8VPM0_MOUSE]	0.0233	3	1	3	18	2.33	0.0132	2	2	0	0.0037	1	1	4.1	0.0138	2	4	0	0.0037	1	11	1887	209.3	6.51
Q3U0U7	Putative uncharacterized protein OS=Mus musculus GN=Cd180 PE=2 SV=1 - [Q3U0U7_MOUSE]	0.0227	2	1	1	1	0	0.0227	1	1		0				0				0			661	74.2	5.87
Q5F2F2	Abhydrolase domain-containing protein 15 OS=Mus musculus GN=Abhd15 PE=1 SV=1 - [ABH15_MOUSE]	0.0218	1	1	1	7		0			2.48	0.0218	1	1	10.41	0.0218	1	6		0			459	51.1	7.99
Q99JZ0	Syntenin-2 OS=Mus musculus GN=Sdcbp2 PE=2 SV=1 - [SDCB2_MOUSE]	0.0205	1	1	1	1		0				0			1.75	0.0205	1	1		0			292	31.5	8.81
O35450	FK506-binding protein-like OS=Mus musculus GN=Fkbpl PE=2 SV=1 - [FKBPL_MOUSE]	0.0202	1	1	1	1		0				0			0	0.0202	1	1		0			347	38.3	7.74
Q3UL43	Putative uncharacterized protein OS=Mus musculus GN=Nup155 PE=2 SV=1 - [Q3UL43_MOUSE]	0.0193	8	1	2	2	4.33	0.0193	2	2		0				0				0			1346	150.1	6.07
Q14C59	Transmembrane protease serine 11B-like protein OS=Mus musculus GN=Tmprss11b PE=2 SV=2 - [TM11B_MOUSE]	0.0192	1	1	3	9		0			7.4	0.0168	2	7	3.72	0.0192	2	2		0			416	46.7	8.19
D3Z0V2	Rho guanine nucleotide exchange factor 7 OS=Mus musculus GN=Arhgef7 PE=1 SV=1 - [D3Z0V2_MOUSE]	0.019	4	1	1	2		0				0			2.12	0.019	1	2		0			630	71.5	6.14
Q3TKC5	Putative uncharacterized protein (Fragment) OS=Mus musculus GN=Ppat PE=2 SV=1 - [Q3TKC5_MOUSE]	0.0189	5	1	1	1		0				0			2.06	0.0189	1	1		0			477	52.8	7.21
Q9D852	Putative uncharacterized protein OS=Mus musculus GN=2010300C02Rik PE=2 SV=1 - [Q9D852_MOUSE]	0.0174	5	1	1	2	0	0.0174	1	2		0				0				0			459	48.7	9.58
P09450	Transcription factor jun-B OS=Mus musculus GN=Junb PE=1 SV=1 - [JUNB_MOUSE]	0.0174	3	1	1	3		0			3.26	0.0174	1	3		0				0			344	35.7	9.22
Q80V91	Probable E3 ubiquitin-protein ligase DTX3 OS=Mus musculus GN=Dtx3 PE=1 SV=2 - [DTX3_MOUSE]	0.0173	4	1	1	5	1.71	0.0173	1	4		0				0			0	0.0173	1	1	347	38	8.73
Q8BG79	CWF19-like protein 2 OS=Mus musculus GN=Cwf19l2 PE=1 SV=1 - [C19L2_MOUSE]	0.0169	1	1	1	1	2.44	0.0169	1	1		0				0				0			887	103.1	8.5
P58682	Toll-like receptor 8 OS=Mus musculus GN=Tlr8 PE=1 SV=2 - [TLR8_MOUSE]	0.0165	1	1	1	1		0			0	0.0165	1	1		0				0			1032	119.3	7.31
Q3UDF8	Putative uncharacterized protein OS=Mus musculus GN=Eif2s3x PE=2 SV=1 - [Q3UDF8_MOUSE]	0.0157	1	1	1	81		0			0	0.0157	1	46	0	0.0157	1	35		0			447	48.1	8.28
Q52KR3	Protein prune homolog 2 OS=Mus musculus GN=Prune2 PE=1 SV=2 - [PRUN2_MOUSE]	0.0139	1	1	2	7		0				0			0	0.0113	1	1	0	0.0026	1	6	3084	339.3	4.46
Q14BM8	Protocadherin beta 16 OS=Mus musculus GN=Pcdhb16 PE=2 SV=1 - [Q14BM8_MOUSE]	0.0137	3	1	1	1	1.6	0.0137	1	1		0				0				0			802	88.7	4.98
Q7TN01	Pla2g4c protein (Fragment) OS=Mus musculus GN=Pla2g4c PE=2 SV=1 - [Q7TN01_MOUSE]	0.0132	3	1	1	1		0			0	0.0132	1	1		0				0			530	60.9	5.64
G5E8T2	E3 ubiquitin-protein ligase TTC3 OS=Mus musculus GN=Ttc3 PE=1 SV=1 - [G5E8T2_MOUSE]	0.0126	10	1	2	2		0				0			0	0.0066	1	1	0	0.0061	1	1	1979	223.8	6.25
A2AE95	Synaptotagmin-like protein 1 OS=Mus musculus GN=Sytl1 PE=1 SV=1 - [A2AE95_MOUSE]	0.0119	4	1	1	5		0				0			0	0.0119	1	3	0	0.0119	1	2	503	55.1	5.34
Q543V3	Insulin receptor substrate 1 OS=Mus musculus GN=Irs1 PE=1 SV=1 - [Q543V3_MOUSE]	0.0114	2	1	2	14	0	0.0114	2	6	0	0.0114	2	5	0	0.0065	1	2	0	0.0065	1	1	1231	130.5	8.78
A0A0R4J060	Histone deacetylase complex subunit SAP130 OS=Mus musculus GN=Sap130 PE=4 SV=1 - [A0A0R4J060_MOUSE]	0.0114	3	1	1	1	0	0.0114	1	1		0				0				0			1056	111.1	9.91
Q3UFZ4	Putative uncharacterized protein OS=Mus musculus GN=Nol10 PE=2 SV=1 - [Q3UFZ4_MOUSE]	0.0102	2	1	1	1		0				0			2.08	0.0102	1	1		0			687	80	8.29
P62046	Leucine-rich repeat and calponin homology domain-containing protein 1 OS=Mus musculus GN=Lrch1 PE=1 SV=2 - [LRCH1_MOUSE]	0.0099	2	1	1	2		0				0			1.8	0.0099	1	1	0	0.0099	1	1	709	79	6.13
